# Supplementary material for: Domestication and selection footprints in Persian walnuts (Juglans regia)
Source: PLoS Genet. 2022 Dec 7;18(12):e1010513. doi: 10.1371/journal.pgen.1010513 (PMC9728896; doi:10.1371/journal.pgen.1010513)
Supplement: S1 Table — (XLSX) [file pgen.1010513.s001.xlsx]

## Sheet: Table S1
Table S1: Summary of 309 walnut accessions sequenced and mapped against the ‘Chandler’ (J. regia) reference.
Species	Origin			Group	Clean Reads (G)	Mapped Reads (M)	Map Rate	Coverage	Sequence Depth (x)	Longitudinal diameter（mm）	Cross diameter（mm）	Side diameter（mm）	Single nut weight（g）	thinckess of shell（mm）	Nucleolus（g）	Thickness of diaphragm （mm）	Inner fold wall(mm)
		Cultivated	Name
		or wild
J. regia	California, United States	cultivated	Chandler	cultivar and landrace walnuts	13.7009	13.6748	0.9981	0.9981	26.17	37.55	34.342	35.8825	12.7188	1.092	7.1665	0.1925	0.269
J. regia	California, United States	cultivated	Vina	cultivar and landrace walnuts	13.5583	13.5162	0.9969	0.9969	25.79	35.314	29.8673	32.4704	10.0415	1.38044	4.63756	0.203	0.25075
J. regia	California, United States	cultivated	Chico UC56-206	cultivar and landrace walnuts	10.9922	10.9405	0.9953	0.9953	20.19	30.0004	28.0404	30.585	8.5325	1.42208	4.27208	0.195	0.27
J. regia	California, United States	cultivated	Hartley	cultivar and landrace walnuts	16.8858	16.8081	0.9954	0.9954	31.01	41.572	37.248	37.672	17.22	1.61	8.532	0.212	/
J. regia	California, United States	cultivated	Pedro UC50-113	cultivar and landrace walnuts	27.459	27.3107	0.9946	0.986845	53.07	36.5767	37.03	35.9333	15.902	1.68667	6.84667	/	/
J. regia	California, United States	cultivated	Amigo UC55-226	cultivar and landrace walnuts	15.3619	15.3327	0.9981	0.964633	28.8	41.718	33.943	34.159	12.85	1.374	8.07	0.456	0.254
J. regia	California, United States	cultivated	Payne	cultivar and landrace walnuts	11.908	11.6794	0.9808	0.9598	22.28	36.7822	31.1678	33.4	11.89	1.36556	5.78444	0.241667	0.29
J. regia	California, United States	cultivated	Scharsch Franquette	cultivar and landrace walnuts	16.2683	16.2097	0.9964	0.954373	30.86	38.006	33.255	37.102	15.518	1.978	6.796	0.261	0.24
J. regia	California, United States	cultivated	Selection 74-256	cultivar and landrace walnuts	12.2386	12.2043	0.9972	0.960502	23.21	40.276	29.476	30.154	12.178	1.56	6.296	0.2	0.238
J. regia	California, United States	cultivated	Placentia	cultivar and landrace walnuts	14.5364	14.4884	0.9967	0.958531	27.22	34.9667	36.7733	35.5633	12.562	1.99667	7.89667	/	/
J. regia	Oregon, United States	cultivated	Howe	cultivar and landrace walnuts	15.6596	15.6283	0.998	0.962519	29.67	34.431	35.367	37.4463	13.8817	1.23833	6.779	0.282	0.286
J. regia	California, United States	cultivated	Meylan	cultivar and landrace walnuts	13.9774	13.9117	0.9953	0.959353	26.56	/	/	/	/	/	/	/	/
J. regia	Henan, China	cultivated	Bofeng	cultivar and landrace walnuts	13.8574	13.8227	0.9975	0.941279	26.71	38.006	33.255	37.102	15.518	1.978	6.796	0.261	0.24
J. regia	Henan, China	cultivated	Zhonghe11	cultivar and landrace walnuts	14.7776	14.7333	0.997	0.944625	28.29	40.0767	36.1833	41.2967	13.88	1.57		0.23	0.256667
J. regia	Shaanxi, China	cultivated	Xilin2	cultivar and landrace walnuts	11.4725	11.4369	0.9969	0.937233	22.18	33.29	31.15	31.91	12.08	1.45	6.1	0.21	0.16
J. regia	Shaanxi, China	cultivated	Xilin3	cultivar and landrace walnuts	10.5571	10.4948	0.9941	0.936468	25.54	28.3293	30.1313	30.377	11.0687	1.56867	5.343	0.182	0.192
J. regia	Shaanxi, China	cultivated	Xifu2	cultivar and landrace walnuts	11.8769	11.8448	0.9973	0.935773	23.14	35.198	36.3451	37.4109	15.5933	1.41778	8.01844	0.208	0.246
J. regia	Shaanxi, China	cultivated	Xifu8	cultivar and landrace walnuts	12.7802	12.7226	0.9955	0.942304	24.69	/	/	/	/	/	/	/	/
J. regia	Shandong, China	cultivated	Luo10	cultivar and landrace walnuts	15.2789	15.2193	0.9961	0.944468	29.32	38.614	36.7957	39.125	14.5963	1.34833	8.20367	0.234
J. regia	Shandong, China	cultivated	Luo14	cultivar and landrace walnuts	10.6914	10.6647	0.9975	0.943416	20.66	32.018	26.504	27.324	9.976	1.266	4.032	0.164	0.126
J. regia	Shandong, China	cultivated	Luo24	cultivar and landrace walnuts	12.1566	12.0508	0.9913	0.939998	23.42	34.178	30.246	31.597	12.383	1.931	5.292	0.565	0.623
J. regia	Shandong, China	cultivated	Luo32	cultivar and landrace walnuts	13.8258	13.7774	0.9965	0.941332	26.71	38.6877	31.2057	32.008	12.7565	1.23367	6.15233	0.31925	0.298333
J. regia	Shandong, China	cultivated	Luo87	cultivar and landrace walnuts	12.0089	11.9573	0.9957	0.94121	23.23	35.04	36.67	39.6767	15.1	1.49667	7.8	/	/
J. regia	Shandong, China	cultivated	Luo76	cultivar and landrace walnuts	10.7467	10.7102	0.9966	0.916856	21.5	39.9489	32.5422	35.6644	14.255	1.15111	6.59889	0.25	0.195
J. regia	Shandong, China	cultivated	Luo6	cultivar and landrace walnuts	11.5068	11.4539	0.9954	0.941559	22.03	36.81	29.816	32.532	10.772	1.47	4.752	0.214	0.262
J. regia	Shandong, China	cultivated	Fenghui	cultivar and landrace walnuts	16.5862	16.5165	0.9958	0.939771	32.35	40.625	31.2963	32.5925	11.7435	1.31	6.29	0.1775	0.34
J. regia	Shandong, China	cultivated	Fenghui	cultivar and landrace walnuts	11.686	11.6171	0.9941	0.936463	22.77	42.397	31.929	33.955	13.407	1.44	5.959	0.2905	0.2985
J. regia	Shandong, China	cultivated	Luguo5	cultivar and landrace walnuts	13.3967	13.3417	0.9959	0.938914	25.86	42.07	33.8733	40.5533	8.56	1.75667	6.46667	/	/
J. regia	Shandong, China	cultivated	Luguo6	cultivar and landrace walnuts	13.7052	13.6216	0.9939	0.936081	26.47	30.41	34.59	34.72	8.518	2.24	4.8	0.3	0.91
J. regia	Shandong, China	cultivated	Luguo7	cultivar and landrace walnuts	13.6389	13.5925	0.9966	0.945029	26.2	39.428	36.244	39.226	20.72	2.45	7.982	0.298	0.662
J. regia	Shandong, China	cultivated	Luguo9	cultivar and landrace walnuts	13.5894	13.5513	0.9972	0.933549	26.42	38.7333	31.2067	34.6167	14.526	1.8375	7.07	0.415	0.203333
J. regia	Shandong, China	cultivated	Luhe1	cultivar and landrace walnuts	10.8447	10.8122	0.997	0.937282	21.14	40.73	36.2467	36.9817	14.065	1.65	7.35333	0.23	0.27
J. regia	Shandong, China	cultivated	Luhe3	cultivar and landrace walnuts	10.4223	10.391	0.997	0.940266	24.95	38.0169	32.0258	35.9722	17.321	1.82556	8.13	0.207	0.216
J. regia	Shandong, China	cultivated	Luhe4	cultivar and landrace walnuts	13.7739	13.7299	0.9968	0.934687	26.78	40.3663	35.1127	39.1757	12.91	1.60933	7.30833	0.234	0.244
J. regia	Shandong, China	cultivated	Luhe5	cultivar and landrace walnuts	13.5757	13.52	0.9959	0.940301	26.14	30.7383	36.3967	35.315	12.2	1.27667	6.23	/	/
J. regia	Shandong, China	cultivated	Luhe2	cultivar and landrace walnuts	13.9797	13.8721	0.9923	0.927271	27.25	37.1293	32.7098	35.8649	14.9067	1.96578	7.01378	0.459	0.473
J. regia	Shandong, China	cultivated	Xiangling	cultivar and landrace walnuts	12.9066	12.8653	0.9968	0.936658	24.92	43.5794	35.1533	38.37	14.4794	1.18778	7.61	0.2725	0.2225
J. regia	Shandong, China	cultivated	Daixiang	cultivar and landrace walnuts	12.9683	12.9191	0.9962	0.934498	25.37	35.072	32.858	33.084	9.43	0.756	5.554	0.144	0.198
J. regia	Shandong, China	cultivated	Fengxiang	cultivar and landrace walnuts	13.5502	13.5109	0.9971	0.943108	25.95	49.81	35.095	36.3987	13.1525	2.015	6.325	0.44	0.3375
J. regia	Shanxi,China	cultivated	Zhonglin6	cultivar and landrace walnuts	13.2408	13.1945	0.9965	0.94296	25.36	36.045	31.665	34.985	13.745	1.72	6.635	0.315	0.25
J. regia	Shanxi,China	cultivated	Zhonglin3	cultivar and landrace walnuts	11.1785	11.1383	0.9964	0.941052	21.56	34.8169	31.5471	33.6347	10.7745	1.33853	5.50507	0.223	0.186
J. regia	Shanxi,China	cultivated	Zhonglin5	cultivar and landrace walnuts	10.8068	10.7377	0.9936	0.941225	25.8	36.5356	30.8016	34.1177	13.4078	1.50778	7.17356	0.233	0.242
J. regia	Shanxi,China	cultivated	Zhonglin1	cultivar and landrace walnuts	13.6847	13.5848	0.9927	0.940741	26.29	35.5542	30.9084	34.3802	13.316	1.68467	5.73356	0.221	0.202
J. regia	Hebei, China	cultivated	Zaoshuo	cultivar and landrace walnuts	13.8347	13.7807	0.9961	0.935336	26.82	39.4919	39.1736	41.4769	16.3958	1.66778	8.96056	0.21625	0.20375
J. regia	Hebei, China	cultivated	Xiling1	cultivar and landrace walnuts	11.7704	11.7116	0.995	0.928751	23.09	34.3033	35.1722	37.5194	13.4217	1.60889	8.35889	0.1875	0.14
J. regia	Hebei, China	cultivated	Fenghui2	cultivar and landrace walnuts	14.293	14.2459	0.9967	0.940357	27.59	32.9106	33.6517	34.765	12.4956	1.64667	8.3025	0.2	0.205
J. regia	Shandong, China	cultivated	Yuanfeng	cultivar and landrace walnuts	12.7117	12.6646	0.9963	0.942599	24.45	32.475	36.9383	35.03	11.5367	1.27167	7.51	0.25	0.21
J. regia	Shandong, China	cultivated	Luguang1	cultivar and landrace walnuts	16.688	16.6213	0.996	0.956832	31.67	35.6193	34.645	37.828	18.165	2.32367	6.22267	0.314	0.86
J. regia	Shandong, China	cultivated	Luguang2	cultivar and landrace walnuts	14.1908	14.1085	0.9942	0.945294	28.06	43.3163	36.8153	42.081	17.9488	1.86033	10.216	0.164	0.29
J. regia	Shandong, China	cultivated	Luguang	cultivar and landrace walnuts	21.4928	21.3531	0.9935	0.941843	44	/	/	/	/	/	/	/	/
J. regia	Shandong, China	cultivated	Luguo4	cultivar and landrace walnuts	32.3711	32.2869	0.9974	0.947545	60.05	/	/	/	/	/	/	/	/
J. regia	Shandong, China	cultivated	Luguo4	cultivar and landrace walnuts	12.1342	12.0808	0.9956	0.93821	23.72	/	/	/	/	/	/	/	/
J. regia	Liaoning, China	cultivated	Fenghana	cultivar and landrace walnuts	12.8112	12.7715	0.9969	0.939627	25.21	35.7743	33.5827	35.2962	13.8917	1.843	6.11433	0.307	0.235
J. regia	Liaoning, China	cultivated	Lipin1	cultivar and landrace walnuts	14.8798	14.8009	0.9947	0.939959	29.06	37.395	32.1392	35.0517	11.5525	1.26583	7.03917	0.215	0.24
J. regia	Liaoning, China	cultivated	Fenghana	cultivar and landrace walnuts	17.0363	16.9818	0.9968	0.940147	33.35	36.5384	34.6742	36.9527	13.2228	1.21333	7.14422	0.1715	0.196
J. regia	Liaoning, China	cultivated	Liao7	cultivar and landrace walnuts	10.7064	10.6732	0.9969	0.937443	20.64	34.4213	32.2935	33.4457	12.9623	1.67775	6.11333	0.216667	0.272333
J. regia	Liaoning, China	cultivated	Liao3	cultivar and landrace walnuts	10.3743	10.34	0.9967	0.942464	20.19	35.4851	29.9969	30.8747	11.3678	1.706	5.58422	0.199	0.235
J. regia	Liaoning, China	cultivated	Liao4	cultivar and landrace walnuts	11.8545	11.7798	0.9937	0.931987	22.96	32.42	33.93	33.7433	10.142	1.27333	6.18	/	/
J. regia	Liaoning, China	cultivated	Liao5	cultivar and landrace walnuts	12.9532	12.9027	0.9961	0.932597	25.68	34.15	38.7117	37.81	14.301	1.66833	7.71333	/	/
J. regia	Liaoning, China	cultivated	Liao6	cultivar and landrace walnuts	11.6028	11.1352	0.9597	0.948387	21.37	/	/	/	/	/	/	/	/
J. regia	Xinjiang, China	cultivated	Jingboxiang4	cultivar and landrace walnuts	12.7983	12.5896	0.9837	0.950709	24.01	37.8382	32.3887	34.4178	13.6093	1.82956	6.66756	0.2	0.23
J. regia	Xinjiang, China	cultivated	Zha343	cultivar and landrace walnuts	11.6974	11.4622	0.9799	0.946657	22.05	46.175	38.038	42.6517	17.365	1.343	9.36367	0.266	0.274
J. regia	Xinjiang, China	cultivated	Zha2	cultivar and landrace walnuts	20.3318	20.2688	0.9969	0.943216	39.71	42.4625	30.1625	33.6125	13.115	1.275	7.0625	0.325	0.4775
J. regia	Xinjiang, China	cultivated	Zha1	cultivar and landrace walnuts	15.3926	15.3079	0.9945	0.933596	29.92	36.3558	33.1545	34.269	13.9613	1.62467	5.82606	0.172889	0.211333
J. regia	Xinjiang, China	cultivated	Zhamutai200	cultivar and landrace walnuts	12.7811	12.73	0.996	0.940127	24.81	39.2117	33.4833	38.2642	17.34	1.7975	7.875	0.17	0.23
J. regia	Xinjiang, China	cultivated	Wen71	cultivar and landrace walnuts	13.4922	13.3923	0.9926	0.938871	25.67	32.642	27.212	29.566	12.11	1.376	4.536	0.228	0.268
J. regia	Xinjiang, China	cultivated	Zhamutai06	cultivar and landrace walnuts	12.093	12.0265	0.9945	0.937509	23.46	40.1825	34.2875	38.2558	22.52	1.71917	10.205	0.23	0.175
J. regia	Xinjiang, China	cultivated	Zhamutai03	cultivar and landrace walnuts	14.1338	14.0885	0.9968	0.945796	27	38.0267	39.2617	41.4033	14.9	2.05	7	/	/
J. regia	Xinjiang, China	cultivated	Zhamutai05	cultivar and landrace walnuts	11.9771	11.9387	0.9968	0.940253	23.15	36.3533	42.2433	40.7033	14.94	1.69333	7.19667	/	/
J. regia	Xinjiang, China	cultivated	Xinxin2	cultivar and landrace walnuts	14.3827	14.3309	0.9964	0.93761	27.66	37.3567	32.1583	32.085	17.2917	1.68875	5.71667	0.146667	0.21
J. regia	Xinjiang, China	cultivated	Wen51	cultivar and landrace walnuts	11.7171	11.6503	0.9943	0.939315	22.58	39.8158	32.772	35.666	10.7353	1.63356	5.94933	0.29	0.265
J. regia	Xinjiang, China	cultivated	Wen13	cultivar and landrace walnuts	11.9016	11.8469	0.9954	0.934936	23.11	37.8535	33.18	33.814	12.1518	1.35	5.92	0.217333	0.199333
J. regia	Xinjiang, China	cultivated	Wen7	cultivar and landrace walnuts	13.9792	13.8925	0.9938	0.936787	26.67	38.3283	31.9233	34.16	12.9367	1.795	5.72	0.211667	0.266667
J. regia	Xinjiang, China	cultivated	Xin2	cultivar and landrace walnuts	11.8092	11.7549	0.9954	0.940481	22.76	32.1333	45.42	44.4233	13.202	1.37	7.64667	/	/
J. regia	Xinjiang, China	cultivated	Hongguan	cultivar and landrace walnuts	15.5744	15.4062	0.9892	0.946158	29.73	32.4133	41.6967	40.5233	13.47	2.5	7.53	/	/
J. regia	Xinjiang, China	cultivated	Xinzaofeng	cultivar and landrace walnuts	11.6058	11.5559	0.9957	0.939086	27.75	35.18	37.7467	37.21	16.262	1.61	9.41333	/	/
J. regia	Xinjiang, China	cultivated	Baxin1	cultivar and landrace walnuts	15.8703	15.8338	0.9977	0.942022	30.75	39.611	33.126	34.999	13.243	1.441	5.998	0.237	0.276
J. regia	Xinjiang, China	cultivated	Wen185	cultivar and landrace walnuts	14.0397	13.9905	0.9965	0.942069	27.17	32.15	26.986	30.678	13.35	0.706	5.204	0.176	0.184
J. regia	Xinjiang, China	cultivated	Wen11	cultivar and landrace walnuts	15.1897	15.1487	0.9973	0.943956	29.28	46.2733	36.7825	44.2846	18.8475	1.44583	10.1921	0.2525	0.255
J. regia	Xinjiang, China	cultivated	Wen9	cultivar and landrace walnuts	12.6522	12.6155	0.9971	0.937524	24.59	48.85	40.3	45.63	29.25	1.21	15.31	0.37	0.25
J. regia	Xinjiang, China	cultivated	Wen1851	cultivar and landrace walnuts	12.3629	12.285	0.9937	0.940161	24.24	39.4391	34.0724	35.9775	14.6093	1.5576	7.62787	0.2235	0.21575
J. regia	Xinjiang, China	cultivated	Zha346	cultivar and landrace walnuts	12.3574	12.2598	0.9921	0.93513	24.29	35.536	32.41	37.985	13.275	1.584	4.472	0.236	0.284
J. regia	Xinjiang, China	cultivated	Wen1852	cultivar and landrace walnuts	13.0296	12.9905	0.997	0.937028	25.22	37.258	30.023	31.394	10.269	0.824	5.977	0.164	0.229
J. regia	Xinjiang, China	cultivated	Hanfeng2	cultivar and landrace walnuts	14.0931	14.0409	0.9963	0.941484	26.95	36.8878	35.2293	36.6653	15.1547	1.71667	7.64717	0.259	0.644
J. regia	Xinjiang, China	cultivated	Xinxin21	cultivar and landrace walnuts	15.928	15.8356	0.9942	0.938875	30.36	34.288	30.0517	30.7233	10.1317	1.153	5.44967	0.218667	0.301333
J. regia	Xinjiang, China	cultivated	Wen91	cultivar and landrace walnuts	13.8326	13.7455	0.9937	0.944819	26.41	37.4117	34.1467	37.5728	12.6433	1.11056	6.89667	0.2375	0.273333
J. regia	Shanxi,China	Landrace	Daguo	cultivar and landrace walnuts	16.2389	16.1707	0.9958	0.937399	31.29	35.4667	31.3267	1078.04	13.12	1.325	/	7.12	0.19
J. regia	Shanxi,China	Landrace	Jinglong	cultivar and landrace walnuts	12.9832	12.9261	0.9956	0.935605	25.22	46.695	37.0267	33.695	19.345	1.85	8.97	0.19	0.175
J. regia	Shaanxi, China	Landrace	Qincheng	cultivar and landrace walnuts	17.0368	16.9567	0.9953	0.938974	32.89	34.537	31.849	33.145	16.2475	1.63633	5.798	0.656	0.238
J. regia	Shaanxi, China	Landrace	Shanheduanzhi	cultivar and landrace walnuts	24.8371	24.7725	0.9974	0.938817	48.92	35.61	29.7522	33.5306	11.3487	1.15444	5.38056	0.17	0.19625
J. regia	Shaanxi, China	Landrace	Shenglong1	cultivar and landrace walnuts	13.3779	13.2883	0.9933	0.925875	26.15	42.0507	34.2102	37.096	13.3248	1.41511	7.22511	0.178	0.219
J. regia	Shandong, China	Landrace	Dajinkou1	cultivar and landrace walnuts	14.2621	14.2036	0.9959	0.925124	28	48.522	36.656	40.658	21.71	1.556	11.306	0.18	0.32
J. regia	Shandong, China	Landrace	Hua2	cultivar and landrace walnuts	19.005	18.0605	0.9503	0.949606	37.09	48.935	32.8783	36.2289	17.4617	1.70444	8.42722	0.5775	0.305
J. regia	Shandong, China	Landrace	Lvxiang	cultivar and landrace walnuts	12.8359	12.7679	0.9947	0.949621	24.46	/	/	/	/	/	/	/	/
J. regia	Shandong, China	Landrace	Tai409s	cultivar and landrace walnuts	21.234	21.0854	0.993	0.956959	42.6	/	/	/	/	/	/	/	/
J. regia	Gongyi, China	Landrace	Sonxi1bei1	cultivar and landrace walnuts	17.2952	17.226	0.996	0.939072	33.03	38.5663	34.0265	36.4774	13.9329	1.53742	7.27317	0.260375	0.25
J. regia	Gongyi, China	Landrace	Pengnei8	cultivar and landrace walnuts	12.3389	12.2908	0.9961	0.942244	29.8	38.6033	35.9267	36.5067	14.19	1.15333	7.93667	0.156667	0.233333
J. regia	Gongyi, China	Landrace	Songnan5dong6	cultivar and landrace walnuts	12.3219	12.28	0.9966	0.94254	29.64	35.875	40.0583	39.2933	12.992	1.47667	6.73	/	/
J. regia	Gongyi, China	Landrace	Songnan1dong9	cultivar and landrace walnuts	12.3578	12.3096	0.9961	0.936449	29.93	34.3883	38.055	38.18	13.822	1.34	6.01333	/	/
J. regia	Gongyi, China	Landrace	Songnan2dong9	cultivar and landrace walnuts	11.74	11.706	0.9971	0.933951	22.87	34.97	38.43	37.6133	13.622	1.64333	7.14667	/	/
J. regia	Gongyi, China	Landrace	Songnan3dong4	cultivar and landrace walnuts	14.4644	14.4297	0.9976	0.933815	28.11	34.8989	33.6763	36.1675	13.4877	1.32083	6.70183	0.194833	0.218167
J. regia	Gongyi, China	Landrace	Pengnei3	cultivar and landrace walnuts	15.4559	15.3894	0.9957	0.927496	30.23	36.6478	42.4	41.1622	14.1353	1.67444	7.60778	/	/
J. regia	Gongyi, China	Landrace	Songfangxi2	cultivar and landrace walnuts	11.2681	11.1509	0.9896	0.941635	21.65	40.7875	32.8575	33.9375	12.0875	1.59	6.67	0.2175	0.155
J. regia	Gongyi, China	Landrace	nandi12-2	cultivar and landrace walnuts	10.8763	10.6294	0.9773	0.932959	20.9	33.3589	34.6333	34.9289	14.02	1.24167	5.745	0.18	0.23
J. regia	Gongyi, China	Landrace	Pengnei5	cultivar and landrace walnuts	10.9308	10.7734	0.9856	0.934447	21	/	/	/	/	/	/	/	/
J. regia	Gongyi, China	Landrace	Pengnei6	cultivar and landrace walnuts	14.104	14.0688	0.9975	0.937743	27.38	/	/	/	/	/	/	/	/
J. regia	Gongyi, China	Landrace	L179	cultivar and landrace walnuts	12.4709	12.416	0.9956	0.936354	24.28	/	/	/	/	/	/	/	/
J. regia	Zhengzhou, China	Landrace	Zhuxing	cultivar and landrace walnuts	17.5346	17.4329	0.9942	0.950814	33.27	/	/	/	/	/	/	/	/
J. regia	Xizang, China	Landrace	Xiangzang2	cultivar and landrace walnuts	16.2102	16.1535	0.9965	0.952744	30.58	41.092	34.602	37.923	16.142	1.252	9.074	0.283	0.267
J. regia	Sichuan, China	Landrace	Jingtang1	cultivar and landrace walnuts	14.9656	14.9162	0.9967	0.950188	28.75	38.41	33.0633	42.0933	14.38	1.62333	7.76667	/	/
J. regia	Sichuan, China	Landrace	Meixiang	cultivar and landrace walnuts	12.4069	11.2419	0.9061	0.945506	21.74	33.3933	33.9033	35.18	12.56	0.89	7.4	/	/
J. regia	Zhejiang, China	Landrace	Wendoulouzhu	cultivar and landrace walnuts	12.7732	12.74	0.9974	0.939211	24.65	/	/	/	/	/	/	/	/
J. regia	Gansu, China	Landrace	Qingyang11	cultivar and landrace walnuts	13.0465	12.9447	0.9922	0.941104	24.09	/	/	/	/	/	/	/	/
J. regia	Gansu, China	Landrace	Gansuwenquan	cultivar and landrace walnuts	14.449	14.3941	0.9962	0.942426	27.66	/	/	/	/	/	/	/	/
J. regia	Henan, China	Landrace	Luozhi3	cultivar and landrace walnuts	13.765	13.7182	0.9966	0.935688	26.54	/	/	/	/	/	/	/	/
J. regia	Henan, China	Landrace	Zhengduan	cultivar and landrace walnuts	12.6267	12.5888	0.997	0.937939	24.3	/	/	/	/	/	/	/	/
J. regia	Henan, China	Landrace	Chaoduan10	cultivar and landrace walnuts	14.192	14.1438	0.9966	0.940663	27.24	/	/	/	/	/	/	/	/
J. regia	Henan, China	Landrace	Chaoduan11	cultivar and landrace walnuts	11.7409	11.6998	0.9965	0.939066	22.51	/	/	/	/	/	/	/	/
J. regia	Henan, China	Landrace	Neixiang5	cultivar and landrace walnuts	18.0878	18.0407	0.9974	0.931815	35.02	/	/	/	/	/	/	/	/
J. regia	Henan, China	Landrace	Neixiang4	cultivar and landrace walnuts	11.7181	11.6525	0.9944	0.939015	22.62	/	/	/	/	/	/	/	/
J. regia	Henan, China	Landrace	Jiduan7	cultivar and landrace walnuts	14.6093	14.5757	0.9977	0.941361	28.07	/	/	/	/	/	/	/	/
J. regia	Henan, China	Landrace	Lvbo	cultivar and landrace walnuts	14.1831	14.1476	0.9975	0.939603	27.25	/	/	/	/	/	/	/	/
J. regia	Henan, China	Landrace	SD24	cultivar and landrace walnuts	12.7091	12.6709	0.997	0.943121	24.38	/	/	/	/	/	/	/	/
J. regia	Henan, China	Landrace	Jixi15	cultivar and landrace walnuts	13.973	13.9367	0.9974	0.938753	27.06	/	/	/	/	/	/	/	/
J. regia	Shandong, China	Landrace	B110	cultivar and landrace walnuts	13.8786	13.8342	0.9968	0.942366	26.68	37.6383	31.1117	35.025	15.8725	1.65667	7.545	0.17	0.19
J. regia	Shandong, China	Landrace	B76	cultivar and landrace walnuts	16.2804	16.2251	0.9966	0.93832	31.23	41.5975	32.2119	34.0264	12.3843	1.60333	6.61694	0.2325	0.23625
J. regia	Shandong, China	Landrace	A53	cultivar and landrace walnuts	15.7954	15.7448	0.9968	0.939786	30.28	42.5153	31.5762	35.6149	13.9763	1.73644	6.89133	0.187	0.286
J. regia	Shandong, China	Landrace	A19	cultivar and landrace walnuts	15.5289	15.4746	0.9965	0.9332	29.72	33.8167	28.4633	31.5133	18.225	1.325	4.61333	0.18	0.1825
J. regia	Shandong, China	Landrace	Zhoukoudian1	cultivar and landrace walnuts	11.4505	11.4104	0.9965	0.93389	22.21	35.298	27.7	28.356	9.308	1.51	4.748	0.198	0.224
J. regia	Shandong, China	Landrace	U5	cultivar and landrace walnuts	11.4775	11.4166	0.9947	0.941012	27.75	30.6	24.485	26.43	6.595	1.175	3.295	0.17	0.155
J. regia	Shandong, China	Landrace	U4	cultivar and landrace walnuts	13.1959	13.1616	0.9974	0.942239	25.56	33.9065	31.7963	34.0101	12.7414	1.36304	5.51133	0.234	0.216
J. regia	Shandong, China	Landrace	U13	cultivar and landrace walnuts	11.5912	11.5634	0.9976	0.94073	22.37	40.11	31.56	33.31	12.8975	1.14	7.13	0.17	0.19
J. regia	Henan, China	Landrace	Sangeyijin	cultivar and landrace walnuts	14.2071	14.1602	0.9967	0.939775	27.34	39.1118	34.5394	35.4792	15.03	1.411	7.67367	0.222667	0.197
J. regia	Henan, China	Landrace	85--6	cultivar and landrace walnuts	18.0309	17.9606	0.9961	0.943494	34.41	44.5053	32.893	37.461	15.0525	2.13	6.714	0.224	0.278
J. regia	Henan, China	Landrace	85--6	cultivar and landrace walnuts	15.7192	15.6705	0.9969	0.943083	30.15	37.8111	36.2151	38.1276	13.4098	1.58533	6.26533	0.498	0.185
J. regia	Henan, China	Landrace	Shangsong6	cultivar and landrace walnuts	15.0288	14.9807	0.9968	0.937901	29.05	41.4175	38.8725	41.2425	15.86	1.3775	9.6525	0.1475	0.1275
J. regia	Henan, China	Landrace	Yuan1	cultivar and landrace walnuts	17.3243	17.2637	0.9965	0.953078	32.99	31.95	42.1233	40.5367	12.742	1.40333	7.11333	/	/
J. regia	Henan, China	Landrace	Yuan2	cultivar and landrace walnuts	12.8796	12.7534	0.9902	0.931817	24.84	/	/	/	/	/	/	/	/
J. regia	Henan, China	Landrace	Lvyuan	cultivar and landrace walnuts	11.0196	10.9811	0.9965	0.943894	26.2	/	/	/	/	/	/	/	/
J. regia	Tibet, China	Landrace	Xizang1	cultivar and landrace walnuts	12.734	12.6615	0.9943	0.929312	24.77	/	/	/	/	/	/	/	/
J. regia	Tibet, China	Landrace	Xizang2	cultivar and landrace walnuts	12.5312	12.4936	0.997	0.938845	24.23	/	/	/	/	/	/	/	/
J. regia	North Korea	Landrace	Wenjing	cultivar and landrace walnuts	12.9233	12.86	0.9951	0.940757	25.07	/	/	/	/	/	/	/	/
J. regia	North Korea	Landrace	Yuanshan	cultivar and landrace walnuts	13.9036	12.8928	0.9273	0.945407	24.62	/	/	/	/	/	/	/	/
J. regia	Former, Soviet Union	Landrace	83-28	cultivar and landrace walnuts	13.8812	13.8312	0.9964	0.938284	26.88	/	/	/	/	/	/	/	/
J. regia	North-West Frontier, Pakistan	Landrace	Akrot	cultivar and landrace walnuts	13.9811	13.8245	0.9888	0.936484	27.35	/	/	/	/	/	/	/	/
J. regia	Alborz, Iran	Landrace	7mesh1	cultivar and landrace walnuts	17.3977	17.349	0.9972	0.945253	33.25	/	/	/	/	/	/	/	/
J. regia	France	Landrace	Franquette	cultivar and landrace walnuts	11.9097	11.8668	0.9964	0.933042	23.26	/	/	/	/	/	/	/	/
J. regia	France	Landrace	Tulaer	cultivar and landrace walnuts	13.5696	13.4678	0.9925	0.938105	26.14	/	/	/	/	/	/	/	/
J. regia	France	Landrace	Verdot (Grosvert)	cultivar and landrace walnuts	13.7627	13.6608	0.9926	0.937618	26.44	/	/	/	/	/	/	/	/
J. regia	France	Landrace	Meylannaise	cultivar and landrace walnuts	15.4824	15.4375	0.9971	0.940136	29.7	/	/	/	/	/	/	/	/
J. regia	Italy	Landrace	Yidali1	cultivar and landrace walnuts	10.4788	10.4484	0.9971	0.937328	20.27	/	/	/	/	/	/	/	/
J. regia	Italy	Landrace	Yidali2	cultivar and landrace walnuts	19.23	19.1011	0.9933	0.943232	40.14	/	/	/	/	/	/	/	/
J. regia	Italy	Landrace	Yidali3	cultivar and landrace walnuts	14.1024	14.0023	0.9929	0.945262	27.89	/	/	/	/	/	/	/	/
J. regia	Italy	Landrace	Yidali4	cultivar and landrace walnuts	13.5314	13.4503	0.994	0.945437	26.74	/	/	/	/	/	/	/	/
J. regia	Japan	Landrace	Xiangling1	cultivar and landrace walnuts	15.6846	15.5999	0.9946	0.954324	30.73	/	/	/	/	/	/	/	/
J. regia	Azerbaijan	Landrace	Bakuwuhuo	cultivar and landrace walnuts	12.4007	12.3337	0.9946	0.949895	24.54	/	/	/	/	/	/	/	/
J. regia	Korea, South	Wild	Wenjin	EA	14.712	14.6473	0.9956	0.939964	28.03	/	/	/	/	/	/	/	/
J. regia	Korea, South	Wild	Yuanshan	EA	14.7807	14.7319	0.9967	0.935886	28.56	/	/	/	/	/	/	/	/
J. regia	Japan	Wild	Xiang	EA	11.0171	10.7516	0.9759	0.935886	21.35	/	/	/	/	/	/	/	/
J. regia	Shanxi,China	Wild	Ansai1	EA	11.8477	11.3572	0.9586	0.940335	22.54	/	/	/	/	/	/	/	/
J. regia	Shanxi,China	Wild	Ansai2	EA	16.2332	14.8371	0.914	0.944909	28.98	/	/	/	/	/	/	/	/
J. regia	Beijing, China	Wild	Xiaolongmen1	EA	22.2056	22.0368	0.9924	0.936709	45.66	/	/	/	/	/	/	/	/
J. regia	Beijing, China	Wild	Xiaolongmen2	EA	10.2076	10.1617	0.9955	0.931862	24.66	/	/	/	/	/	/	/	/
J. regia	Beijing, China	Wild	Xiaolongmen3	EA	21.4879	21.3095	0.9917	0.933045	44.29	/	/	/	/	/	/	/	/
J. regia	Beijing, China	Wild	Xiaolongmen4	EA	23.6337	23.5486	0.9964	0.933064	47.07	/	/	/	/	/	/	/	/
J. regia	Shandong, China	Wild	Taishan1	EA	14.1737	14.134	0.9972	0.935453	27.39	/	/	/	/	/	/	/	/
J. regia	Shandong, China	Wild	Taishan2	EA	15.6839	15.629	0.9965	0.929748	30.6	/	/	/	/	/	/	/	/
J. regia	Shandong, China	Wild	Taishan3	EA	13.6365	13.5778	0.9957	0.930315	26.18	/	/	/	/	/	/	/	/
J. regia	Shandong, China	Wild	Taishan4	EA	15.1885	15.1293	0.9961	0.933377	29.07	/	/	/	/	/	/	/	/
J. regia	Shandong, China	Wild	N13-1	EA	19.2531	19.0856	0.9913	0.934365	39.53	31.204	29.176	30.566	10.246	1.502	4.778	0.244	0.416
J. regia	Liaoning, China	Wild	Dongbei1	EA	14.2712	14.217	0.9962	0.930482	27.85	/	/	/	/	/	/	/	/
J. regia	Liaoning, China	Wild	Dongbei2	EA	13.9617	13.9213	0.9971	0.937667	27.16	/	/	/	/	/	/	/	/
J. regia	Liaoning, China	Wild	Dongbei3	EA	14.7367	14.6498	0.9941	0.933975	28.38	/	/	/	/	/	/	/	/
J. regia	North Korea	Wild	Northkorea1	EA	25.9759	25.9136	0.9976	0.938162	51.68	/	/	/	/	/	/	/	/
J. regia	North Korea	Wild	Northkorea2	EA	14.2011	14.1628	0.9973	0.938236	27.39	/	/	/	/	/	/	/	/
J. regia	Henan, China	Wild	Su	EA	11.67	11.6326	0.9968	0.932962	22.72	39.6797	32.252	32.8412	11.605	1.35233	6.50483	0.223167	0.235
J. regia	Henan, China	Wild	12--2	EA	14.612	14.5696	0.9971	0.94056	28.27	37.0267	31.13	37.3117	13.55	1.67167	5.56667	0.16	0.3
J. regia	Henan, China	Wild	Nandi12-1	EA	10.8928	10.8285	0.9941	0.926827	21.3	37.7973	34.64	36.7731	14.332	1.73356	6.45644	0.258889	0.266667
J. regia	Henan, China	Wild	85--2	EA	14.4183	14.3692	0.9966	0.944151	27.88	33.26	37.02	35.71	/	/	/	/	/
J. regia	Henan, China	Wild	93-5-s	EA	12.3443	12.2369	0.9913	0.936216	23.78	33.52	38.02	35.5433	12.782	1.67	6.61333	/	/
J. regia	Henan, China	Wild	92--5	EA	14.7817	14.7151	0.9955	0.943361	28.33	35.2417	30.89	35.7167	13.445	1.945	6.53167	0.23	0.16
J. regia	Henan, China	Wild	xzg-soB	EA	11.1373	11.076	0.9945	0.937199	26.88	34.4133	32.343	34.0297	11.568	1.52267	5.90533	0.204	0.244
J. regia	Henan, China	Wild	wj-3	EA	11.1095	11.0762	0.997	0.938184	26.78	35.31	36.2267	34.9967	13.902	1.86667	7.91333	/	/
J. regia	Henan, China	Wild	85--3	EA	12.1307	12.0846	0.9962	0.940697	23.35	33.1587	31.867	33.915	11.4043	1.764	4.82867	0.256667	0.282
J. regia	Henan, China	Wild	ZY2	EA	14.35	14.2424	0.9925	0.93666	27.35	31.92	39.83	38.9233	12.222	1.46	6.74667	/	/
J. regia	Henan, China	Wild	12-46	EA	15.2658	15.2277	0.9975	0.937041	29.28	31.6033	35.56	34.5133	10.722	1.36	6.28	/	/
J. regia	Henan, China	Wild	WD	EA	12.5501	12.4497	0.992	0.935167	24.25	34.4373	31.9917	34.6193	11.81	1.64944	4.90978	0.2885	0.2725
J. regia	Henan, China	Wild	Huasheng	EA	15.028	14.9633	0.9957	0.937433	28.94	37.7967	42.4867	38.3933	12.962	1.78	6.51333	/	/
J. regia	Henan, China	Wild	Laifu	EA	11.5392	11.508	0.9973	0.925459	22.62	32.7933	32.1367	32.7933	11.0975	1.29	5.41333	0.193333	0.226667
J. regia	Henan, China	Wild	Jizaofeng	EA	14.9146	14.8758	0.9974	0.942469	28.72	42.03	36.38	37.98	9.71	1.51	8.28	0.1	0.11
J. regia	Henan, China	Wild	Zhonghe4	EA	12.6374	12.5957	0.9967	0.940513	24.35	33.968	31.57	31.198	11.962	1.612	6.298	0.236	0.23
J. regia	Henan, China	Wild	Zhonghe2	EA	14.5375	14.4896	0.9967	0.939273	28.04	35.655	33.2475	34.7429	16.2825	1.76667	8.37625	0.315
J. regia	Henan, China	Wild	Zhonghe1	EA	15.0629	14.9439	0.9921	0.941982	28.73	33.3492	32.0942	33.5487	12.3617	1.39833	6.20711	0.1635	0.266
J. regia	Luoyang,China	Wild	Zhongduan16	EA	12.6367	12.5963	0.9968	0.933911	24.53	38.5921	33.688	36.2657	13.932	1.44178	7.40189	0.239	0.203
J. regia	Luoyang,China	Wild	Zhongduan15	EA	13.9315	13.8229	0.9922	0.942257	26.59	34.084	32.002	34.466	10.902	0.972	5.908	0.286	0.316
J. regia	Spain	Wild	Spain2	EU	12.9888	12.8303	0.9878	0.96266	24.91	/	/	/	/	/	/	/	/
J. regia	France	Wild	France1	EU	11.5271	11.3646	0.9859	0.956057	22.61	/	/	/	/	/	/	/	/
J. regia	France	Wild	France2	EU	16.5602	16.3267	0.9859	0.957075	30.89	/	/	/	/	/	/	/	/
J. regia	France	Wild	France3	EU	14.1568	13.885	0.9808	0.947182	27.67	/	/	/	/	/	/	/	/
J. regia	Italy	Wild	Italy25	EU	12.286	12.0735	0.9827	0.946789	23.99	/	/	/	/	/	/	/	/
J. regia	Italy	Wild	Italy4	EU	14.6473	14.5917	0.9962	0.958768	27.6	/	/	/	/	/	/	/	/
J. regia	Italy	Wild	Italy1	EU	13.2821	13.2383	0.9967	0.96108	25.01	/	/	/	/	/	/	/	/
J. regia	Poland	Wild	Godyn1	EU	13.5516	13.5055	0.9966	0.961705	25.61	/	/	/	/	/	/	/	/
J. regia	Poland	Wild	Godyn2	EU	15.9267	15.6814	0.9846	0.966739	30.3	/	/	/	/	/	/	/	/
J. regia	Romania	Wild	Geoagiu6	EU	20.9118	20.7194	0.9908	0.952089	42.89	/	/	/	/	/	/	/	/
J. regia	Romania	Wild	Geoagiu8	EU	12.0838	12.0161	0.9944	0.948857	23.93	/	/	/	/	/	/	/	/
J. regia	Madiyan, Pakistan	Wild	Madiyan1	SA	10.8791	10.7116	0.9846	0.945212	20.82	/	/	/	/	/	/	/	/
J. regia	Madiyan, Pakistan	Wild	Madiyan6	SA	13.0273	12.6677	0.9724	0.948118	24.49	/	/	/	/	/	/	/	/
J. regia	Chail, Pakistan	Wild	Chail15	SA	11.5811	11.397	0.9841	0.945434	22.15	/	/	/	/	/	/	/	/
J. regia	Chail, Pakistan	Wild	Chail3	SA	11.6282	11.498	0.9888	0.942707	22.38	/	/	/	/	/	/	/	/
J. regia	Punjab, Pakistan	Wild	Rahim3	SA	13.1491	13.0031	0.9889	0.944587	25.3	/	/	/	/	/	/	/	/
J. regia	Punjab, Pakistan	Wild	Rahim7	SA	13.2057	12.9588	0.9813	0.942198	25.23	/	/	/	/	/	/	/	/
J. regia	Khagram, Pakistan	Wild	Khagram6	SA	12.1055	11.89	0.9822	0.934164	23.29	/	/	/	/	/	/	/	/
J. regia	Khagram, Pakistan	Wild	Khagram9	SA	14.5117	13.8776	0.9563	0.950562	27	/	/	/	/	/	/	/	/
J. regia	Singul, Pakistan	Wild	Singul3	SA	10.6829	10.5622	0.9887	0.94428	20.84	/	/	/	/	/	/	/	/
J. regia	Singul, Pakistan	Wild	Singul7	SA	17.0371	16.9281	0.9936	0.954221	32	/	/	/	/	/	/	/	/
J. regia	Punjab, Pakistan	Wild	Rabba2A	SA	13.4631	13.4308	0.9976	0.933801	26.15	/	/	/	/	/	/	/	/
J. regia	Punjab, Pakistan	Wild	Bandagai11A	SA	14.317	14.2483	0.9952	0.934799	27.71	/	/	/	/	/	/	/	/
J. regia	Punjab, Pakistan	Wild	Ziarat 2A	SA	9.82406	9.70617	0.988	0.932007	23.79	/	/	/	/	/	/	/	/
J. regia	Punjab, Pakistan	Wild	Kabd6A	SA	25.2305	24.8571	0.9852	0.946049	51.35	/	/	/	/	/	/	/	/
J. regia	India	Wild	Tandari	SA	15.9209	15.8716	0.9969	0.958196	29.85	/	/	/	/	/	/	/	/
J. regia	Khal, Pakistan	Wild	Kabd6A	SA	13.5082	13.2232	0.9789	0.946189	25.61	/	/	/	/	/	/	/	/
J. regia	Nepal	Wild	nber8332	SA	14.0077	11.2145	0.8006	0.945765	21.64	/	/	/	/	/	/	/	/
J. regia	East Azarbaijan, Iran	Wild	Tabriz-Azarshahr	WA	13.1188	12.9129	0.9843	0.952479	27.53	/	/	/	/	/	/	/	/
J. regia	Hamadan, Iran	Wild	Tuyserkan	WA	10.9104	10.8646	0.9958	0.95314	23.21	/	/	/	/	/	/	/	/
J. regia	Sulaymaniyah, Iraq	Wild	Baveh kochak	WA	13.0161	12.9783	0.9971	0.947255	28.01	/	/	/	/	/	/	/	/
J. regia	Divandarreh, Iran	Wild	Kurdistan	WA	11.6597	11.6294	0.9974	0.949344	25.05	/	/	/	/	/	/	/	/
J. regia	Kurdistan, Iran	Wild	Baneh-nanor	WA	12.099	10.641	0.8795	0.951009	22.88	/	/	/	/	/	/	/	/
J. regia	Gilan, Iran	Wild	Lahijan	WA	13.1157	13.0776	0.9971	0.952106	27.84	/	/	/	/	/	/	/	/
J. regia	Alborz, Iran	Wild	Charkhe	WA	10.1411	10.0974	0.9957	0.946753	21.82	/	/	/	/	/	/	/	/
J. regia	Afghanistan	Wild	0-13-1048	WA	17.5812	17.4933	0.995	0.956182	33.08	/	/	/	/	/	/	/	/
J. regia	Sulaymaniyah, Iran	Wild	Baveh kochak	WA	12.129	11.9034	0.9814	0.951434	25.27	/	/	/	/	/	/	/	/
J. regia	Xinjiang, China	Wild	Gongliu1	XJ	47.5663	47.4474	0.9975	0.938102	90.99	/	/	/	/	/	/	/	/
J. regia	Xinjiang, China	Wild	Gongliu2	XJ	37.538	37.4479	0.9976	0.937638	69.95	/	/	/	/	/	/	/	/
J. regia	Xinjiang, China	Wild	Gongliu3	XJ	38.554	38.4615	0.9976	0.939493	73.56	/	/	/	/	/	/	/	/
J. regia	Xinjiang, China	Wild	Gongliu4	XJ	37.8788	37.7803	0.9974	0.936698	72.78	/	/	/	/	/	/	/	/
J. regia	Xinjiang, China	Wild	Gongliu5	XJ	40.1551	40.0587	0.9976	0.932554	73.86	/	/	/	/	/	/	/	/
J. regia	Xinjiang, China	Wild	Gongliu6	XJ	42.2111	42.0971	0.9973	0.934197	80.95	/	/	/	/	/	/	/	/
J. regia	Xinjiang, China	Wild	Gongliu7	XJ	44.1563	44.0283	0.9971	0.943961	81.81	/	/	/	/	/	/	/	/
J. regia	Xinjiang, China	Wild	Gongliu8	XJ	47.1307	46.9893	0.997	0.942415	88.27	/	/	/	/	/	/	/	/
J. regia	Guizhou, China	Wild	Liupanshui	YG	13.735	13.6979	0.9973	0.92852	26.77	/	/	/	/	/	/	/	/
J. regia	Guizhou, China	Wild	Puana8	YG	11.4857	11.4478	0.9967	0.929722	22.76	/	/	/	/	/	/	/	/
J. regia	Guizhou, China	Wild	Puana12	YG	14.3679	14.3334	0.9976	0.935158	27.93	/	/	/	/	/	/	/	/
J. regia	Guizhou, China	Wild	Zhenning	YG	11.1202	10.8166	0.9727	0.940783	21.52	/	/	/	/	/	/	/	/
J. regia	Guizhou, China	Wild	Qixingguan	YG	12.0512	11.8258	0.9813	0.939044	23.38	/	/	/	/	/	/	/	/
J. regia	Guizhou, China	Wild	Hezhangluozhou	YG	29.1622	28.996	0.9943	0.940103	56.34	/	/	/	/	/	/	/	/
J. regia	Guizhou, China	Wild	Weining	YG	29.1065	28.9988	0.9963	0.938531	55.68	/	/	/	/	/	/	/	/
J. regia	Yunnan, China	Wild	Lijiang	YG	13.569	13.3587	0.9845	0.941756	26.87	/	/	/	/	/	/	/	/
J. regia	Yunnan, China	Wild	Dayao	YG	12.9959	12.732	0.9797	0.932967	24.69	/	/	/	/	/	/	/	/
J. regia	Yunnan, China	Wild	Dali	YG	25.6754	25.2928	0.9851	0.948647	46.35	/	/	/	/	/	/	/	/
J. regia	Yunnan, China	Wild	P17A	YG	10.2994	10.2438	0.9946	0.90185	20.8	/	/	/	/	/	/	/	/
J. regia	Sichuan, China	Wild	Wenchuan	YG	20.5467	20.3228	0.9891	0.934158	40.54	/	/	/	/	/	/	/	/
J. regia	Sichuan, China	Wild	Chendou	YG	26.8085	26.4815	0.9878	0.939792	53.7	/	/	/	/	/	/	/	/
J. regia	Sichuan, China	Wild	Sichuan1	YG	11.21	11.1	0.9907	0.928	22.09	/	/	/	/	/	/	/	/
Carya illinoinensis	China	Cultivated	Pecan168	related walnut species	12.7551	10.7105	0.8397	0.559749	22.25	/	/	/	/	/	/	/	/
J. nigra	Indiana, United States	wild	HHT5	related walnut species	16.4164	15.7581	0.9599	0.754196	33.1	/	/	/	/	/	/	/	/
J. nigra	Indiana, United States	wild	HHT4	related walnut species	14.3154	13.6597	0.9542	0.736864	29.65	/	/	/	/	/	/	/	/
J. nigra	Indiana, United States	wild	HHT3	related walnut species	15.5225	14.9203	0.9612	0.747858	31.77	/	/	/	/	/	/	/	/
J. nigra	Pennsylvania, United States	wild	HHT1	related walnut species	19.9313	19.0843	0.9575	0.764471	39.55	/	/	/	/	/	/	/	/
J. nigra	Indiana, United States	wild	HHT6	related walnut species	14.7381	14.1235	0.9583	0.757146	29.57	/	/	/	/	/	/	/	/
J. nigra	Indiana, United States	wild	HHT2	related walnut species	16.5131	15.8047	0.9571	0.748507	33.63	/	/	/	/	/	/	/	/
J. nigra	Pennsylvania, United States	wild	BW8	related walnut species	14.1063	13.4757	0.9553	0.735182	28.94	/	/	/	/	/	/	/	/
J. nigra	New Hampshire, United States	wild	BW7	related walnut species	17.5306	16.7488	0.9554	0.756618	35.1	/	/	/	/	/	/	/	/
J. nigra	Indiana, United States	wild	BW6	related walnut species	18.8316	17.6961	0.9397	0.699237	39.81	/	/	/	/	/	/	/	/
J. nigra	Indiana, United States	wild	BW5	related walnut species	14.5974	13.5055	0.9252	0.725152	28.71	/	/	/	/	/	/	/	/
J. nigra	Indiana, United States	wild	BW4	related walnut species	13.7091	13.1182	0.9569	0.737611	28.31	/	/	/	/	/	/	/	/
J. nigra	Indiana, United States	wild	BW3	related walnut species	16.577	15.9189	0.9603	0.750755	33.75	/	/	/	/	/	/	/	/
J. nigra	Indiana, United States	wild	BW2	related walnut species	12.336	11.8277	0.9588	0.758977	26.16	/	/	/	/	/	/	/	/
J. nigra	Texas, United States	wild	BW20	related walnut species	12.8697	12.2107	0.9488	0.734479	26.31	/	/	/	/	/	/	/	/
J. nigra	Texas, United States	wild	BW19	related walnut species	23.3651	22.4421	0.9605	0.794329	47.28	/	/	/	/	/	/	/	/
J. nigra	Texas, United States	wild	BW18	related walnut species	17.545	16.8467	0.9602	0.751021	35.71	/	/	/	/	/	/	/	/
J. nigra	Arkansas, United States	wild	BW17	related walnut species	12.3059	11.8149	0.9601	0.766616	26.06	/	/	/	/	/	/	/	/
J. nigra	Arkansas, United States	wild	BW16	related walnut species	26.4957	25.42	0.9594	0.793101	54.9	/	/	/	/	/	/	/	/
J. nigra	Tennessee, United States	wild	BW15	related walnut species	11.9118	11.371	0.9546	0.728704	24.88	/	/	/	/	/	/	/	/
J. nigra	Tennessee, United States	wild	BW14	related walnut species	11.9559	11.4681	0.9592	0.787893	23.55	/	/	/	/	/	/	/	/
J. nigra	Wisconsin, United States	wild	BW12	related walnut species	15.8282	15.1349	0.9562	0.741355	32.27	/	/	/	/	/	/	/	/
J. nigra	Wisconsin, United States	wild	BW11	related walnut species	11.8356	10.7822	0.911	0.765174	23.15	/	/	/	/	/	/	/	/
J. nigra	Wisconsin, United States	wild	BW10	related walnut species	16.3363	15.6208	0.9562	0.745198	33.39	/	/	/	/	/	/	/	/
J. cinerea	Indiana, United States	wild	JC1085	related walnut species	12.8643	12.1864	0.9473	0.755665	26.81	/	/	/	/	/	/	/	/
J. cinerea	Indiana, United States	wild	JC1030	related walnut species	13.5715	12.9771	0.9562	0.747948	28.83	/	/	/	/	/	/	/	/
J. cinerea	Indiana, United States	wild	JC1081	related walnut species	12.8031	12.3819	0.9671	0.792746	26.06	/	/	/	/	/	/	/	/
J. cinerea	Indiana, United States	wild	JC1073	related walnut species	10.7615	10.3461	0.9614	0.740934	23.37	/	/	/	/	/	/	/	/
J. mandshurica	Beijing, China	wild	JM15	related walnut species	12.2934	11.8041	0.9602	0.793512	24.24	/	/	/	/	/	/	/	/
J. mandshurica	Beijing, China	wild	JM4	related walnut species	14.1494	13.5126	0.955	0.797373	27.59	/	/	/	/	/	/	/	/
J. mandshurica	Heilongjiang, China	wild	JM2	related walnut species	11.9304	10.383	0.8703	0.797326	21.25	/	/	/	/	/	/	/	/
J. mandshurica	Heilongjiang, China	wild	JM3	related walnut species	13.9099	13.1379	0.9445	0.791277	26.76	/	/	/	/	/	/	/	/
J. mandshurica	Heilongjiang, China	wild	JM7	related walnut species	13.7829	12.7423	0.9245	0.794383	25.83	/	/	/	/	/	/	/	/
J. mandshurica	Liaoning, China	wild	JM6	related walnut species	14.6397	13.855	0.9464	0.797136	28.29	/	/	/	/	/	/	/	/
J. mandshurica	Liaoning, China	wild	JM8	related walnut species	12.7202	11.2141	0.8816	0.783928	23.85	/	/	/	/	/	/	/	/
J. mandshurica	Liaoning, China	wild	JM9	related walnut species	16.0245	14.3018	0.8925	0.798207	28.68	/	/	/	/	/	/	/	/
J. cathayensis	Hunan, China	wild	YHT5	related walnut species	11.9523	11.3965	0.9535	0.781038	24.05	/	/	/	/	/	/	/	/
J. cathayensis	Qinling, China	wild	YHT4	related walnut species	14.6859	13.6124	0.9269	0.793911	27.7	/	/	/	/	/	/	/	/
J. cathayensis	Sichuan, China	wild	YHT3	related walnut species	12.5002	10.6577	0.8526	0.763461	23.57	/	/	/	/	/	/	/	/
J. cathayensis	Qinling, China	wild	YHT2	related walnut species	13.253	12.8077	0.9664	0.772993	28.57	/	/	/	/	/	/	/	/
J. cathayensis	Qinling, China	wild	YHT1	related walnut species	15.2336	14.4323	0.9474	0.776617	31.59	/	/	/	/	/	/	/	/
J. cathayensis	Gansu. China	wild	YHT21	related walnut species	16.3822	15.8154	0.9654	0.783736	34.41	/	/	/	/	/	/	/	/
J. cathayensis	Hubei, China	wild	YHT6	related walnut species	13.9116	12.2936	0.8837	0.778312	26.66	/	/	/	/	/	/	/	/
J. cathayensis	Shaanxi, China	wild	YHT17	related walnut species	10.7662	10.3151	0.9581	0.778573	21.92	/	/	/	/	/	/	/	/
J. hopeiensis	Shandong, China	hybrid	Jixin	related walnut species	13.798	13.5235	0.9801	0.953864	24.6	/	/	/	/	/	/	/	/
J. hopeiensis	Shandong, China	hybrid	Baishizitou	related walnut species	12.9751	12.6235	0.9729	0.954537	23.07	/	/	/	/	/	/	/	/
J. hopeiensis	Shandong, China	hybrid	Mahetao1	related walnut species	14.587	14.2865	0.9794	0.951526	25.89	/	/	/	/	/	/	/	/
J. hopeiensis	Shandong, China	hybrid	Mahetao2	related walnut species	13.8028	13.5253	0.9799	0.953547	24.71	/	/	/	/	/	/	/	/
J. hopeiensis	Shandong, China	hybrid	Mahetao3	related walnut species	14.8422	14.5438	0.9799	0.953431	26.44	/	/	/	/	/	/	/	/
J. hopeiensis	Beijing, China	hybrid	Mahetao4	related walnut species	15.2696	14.981	0.9811	0.953641	27.29	/	/	/	/	/	/	/	/
J. hopeiensis	Beijing, China	hybrid	Mahetao5	related walnut species	12.8318	12.5829	0.9806	0.943036	23.1	/	/	/	/	/	/	/	/
J. hopeiensis	Hebei, China	hybrid	Shizitou	related walnut species	25.2131	24.7366	0.9811	0.954931	47.68	/	/	/	/	/	/	/	/
J. hopeiensis	Hebei, China	hybrid	Jixinmahetao	related walnut species	11.1706	10.6377	0.9523	0.947779	19.31	/	/	/	/	/	/	/	/
J. hopeiensis	Hebei, China	hybrid	Guanmao	related walnut species	14.1743	13.7675	0.9713	0.9713	24.91	/	/	/	/	/	/	/	/
J. hopeiensis	Hebei, China	hybrid	Shizitou8	related walnut species	10.8787	10.7133	0.9848	0.9848	19.56	/	/	/	/	/	/	/	/
Note: EA- represent Eastern Asian wild common walnut accessions, EU- represent European wild common walnut accessions, SA- represent Southern Asian wild common walnut accessions, WA- represent Western Asian wild common walnut accessions, XJ- represent Xinjiang province wild common walnut accessions,YG- represent Yunnan-Kweichow Plateauwild common walnut accessions. “/” indicate that there no GWAS…
