# Supplementary material for: Domestication and selection footprints in Persian walnuts (Juglans regia)
Source: PLoS Genet. 2022 Dec 7;18(12):e1010513. doi: 10.1371/journal.pgen.1010513 (PMC9728896; doi:10.1371/journal.pgen.1010513)
Supplement: S2 Table — (XLSX) [file pgen.1010513.s002.xlsx]

## Sheet: Table S2
Table S2. The linkage disequilibrium (LD) values of cultivar, landrace, and wild walnuts.
Distance (kb)_	Cultivar	LandRace	Wild
0	0.581383	0.581442	0.586718
0.1	0.431739	0.434187	0.424605
0.2	0.37905	0.381217	0.367492
0.4	0.366393	0.368685	0.351284
0.6	0.360804	0.362865	0.344865
0.8	0.35719	0.359238	0.339602
1	0.353908	0.355686	0.334975
1.2	0.350913	0.352561	0.331736
1.4	0.34792	0.34905	0.327183
1.6	0.34529	0.346383	0.323544
1.8	0.342385	0.343548	0.320645
2	0.340192	0.341799	0.31784
2.2	0.337552	0.339168	0.314168
2.4	0.336	0.337433	0.311379
2.6	0.333752	0.335545	0.309263
2.8	0.331399	0.332741	0.305839
3	0.329203	0.330529	0.303156
3.2	0.326324	0.32789	0.299935
3.4	0.324577	0.326324	0.297256
3.6	0.321955	0.324101	0.294512
3.8	0.320348	0.322209	0.292577
4	0.318738	0.320487	0.289964
4.2	0.316272	0.318049	0.286971
4.4	0.314804	0.31648	0.285145
4.6	0.312938	0.314173	0.282664
4.8	0.311035	0.312531	0.279974
5	0.309266	0.310744	0.277536
5.2	0.307494	0.309005	0.275621
5.4	0.305709	0.307107	0.274026
5.6	0.303644	0.305346	0.271774
5.8	0.302672	0.304375	0.269986
6	0.300794	0.302662	0.267895
6.2	0.299431	0.301026	0.265154
6.4	0.298052	0.299665	0.264519
6.6	0.296589	0.298192	0.26227
6.8	0.295432	0.296727	0.260744
7	0.293925	0.295633	0.258249
7.2	0.292243	0.293407	0.25672
7.4	0.290911	0.292469	0.255079
7.6	0.289384	0.291123	0.253521
7.8	0.288409	0.290064	0.251597
8	0.286968	0.288548	0.250043
8.2	0.285702	0.287836	0.248804
8.4	0.284302	0.286429	0.247237
8.6	0.28361	0.285591	0.245326
8.8	0.282171	0.283947	0.24368
9	0.280668	0.282718	0.24306
9.2	0.279826	0.281968	0.241292
9.4	0.278837	0.280986	0.240668
9.6	0.277943	0.279567	0.238835
9.8	0.276866	0.278302	0.23818
10	0.276456	0.278304	0.236918
10.2	0.27496	0.276519	0.235642
10.4	0.273551	0.275924	0.234209
10.6	0.272345	0.274377	0.232611
10.8	0.271548	0.273427	0.231386
11	0.270391	0.272418	0.230107
11.2	0.269522	0.271943	0.229284
11.4	0.26802	0.270171	0.227664
11.6	0.267837	0.270029	0.226605
11.8	0.267161	0.269467	0.225733
12	0.265913	0.267897	0.224465
12.2	0.264425	0.266737	0.223321
12.4	0.26369	0.266225	0.222572
12.6	0.262827	0.265447	0.222079
12.8	0.262104	0.264698	0.22105
13	0.261546	0.263606	0.220089
13.2	0.260072	0.262292	0.218039
13.4	0.259207	0.261241	0.21746
13.6	0.258512	0.261106	0.216467
13.8	0.257715	0.26035	0.215463
14	0.257083	0.259715	0.214579
14.2	0.255883	0.258184	0.212975
14.4	0.254797	0.257413	0.212364
14.6	0.254086	0.256852	0.211645
14.8	0.25409	0.256842	0.210836
15	0.253302	0.25581	0.209797
15.2	0.252354	0.254759	0.209015
15.4	0.251278	0.253944	0.207957
15.6	0.250406	0.252844	0.206223
15.8	0.249277	0.252113	0.205067
16	0.248789	0.251882	0.204669
16.2	0.24786	0.250407	0.203852
16.4	0.247227	0.250401	0.203964
16.6	0.246581	0.249247	0.202402
16.8	0.245823	0.248839	0.201562
17	0.24491	0.247693	0.200275
17.2	0.244165	0.246939	0.199572
17.4	0.243353	0.246606	0.198903
17.6	0.243058	0.245708	0.19828
17.8	0.24181	0.244936	0.197278
18	0.241146	0.243826	0.196276
18.2	0.241334	0.244261	0.196653
18.4	0.240384	0.24318	0.195414
18.6	0.239931	0.242811	0.195172
18.8	0.239216	0.241968	0.193521
19	0.23852	0.241404	0.192995
19.2	0.237608	0.240876	0.191702
19.4	0.236867	0.240014	0.191046
19.6	0.236745	0.239831	0.190694
19.8	0.236247	0.239175	0.189545
20	0.235059	0.237732	0.189
20.2	0.234684	0.237476	0.188032
20.4	0.234428	0.237381	0.188234
20.6	0.233262	0.236555	0.186987
20.8	0.233038	0.236131	0.186161
21	0.233331	0.235964	0.185977
21.2	0.232211	0.235151	0.184706
21.4	0.231212	0.234205	0.184337
21.6	0.230789	0.233827	0.183259
21.8	0.230221	0.232996	0.182292
22	0.229875	0.233142	0.18257
22.2	0.230027	0.233159	0.182075
22.4	0.229662	0.232606	0.181562
22.6	0.228048	0.231349	0.180976
22.8	0.228259	0.231322	0.180587
23	0.227816	0.230709	0.179968
23.2	0.227002	0.230022	0.179388
23.4	0.226542	0.229782	0.178204
23.6	0.226306	0.229426	0.178194
23.8	0.225728	0.228895	0.177679
24	0.225059	0.227905	0.176942
24.2	0.224541	0.227579	0.176472
24.4	0.2244	0.227273	0.175734
24.6	0.223958	0.227338	0.175959
24.8	0.223204	0.226405	0.174849
25	0.222472	0.225534	0.174224
25.2	0.222667	0.225835	0.173879
25.4	0.221775	0.224909	0.17285
25.6	0.221475	0.224836	0.172908
25.8	0.221284	0.224334	0.172553
26	0.220547	0.223715	0.171124
26.2	0.220265	0.223361	0.170375
26.4	0.219798	0.22252	0.169905
26.6	0.220141	0.223102	0.170113
26.8	0.218987	0.221772	0.168827
27	0.218718	0.221636	0.168818
27.2	0.218712	0.2218	0.168346
27.4	0.217356	0.220663	0.167922
27.6	0.217334	0.220236	0.167165
27.8	0.216708	0.219869	0.16717
28	0.215887	0.218839	0.166589
28.2	0.215813	0.218905	0.166042
28.4	0.215465	0.218488	0.166033
28.6	0.215626	0.218529	0.165965
28.8	0.215133	0.218126	0.165129
29	0.21444	0.217386	0.164538
29.2	0.213911	0.216957	0.164299
29.4	0.213509	0.216493	0.163106
29.6	0.213506	0.216376	0.162865
29.8	0.212867	0.215992	0.162321
30	0.212933	0.215797	0.162384
30.2	0.212879	0.215762	0.161839
30.4	0.212152	0.214898	0.16105
30.6	0.211631	0.214882	0.160942
30.8	0.211485	0.214353	0.160128
31	0.210959	0.214058	0.159944
31.2	0.210678	0.213778	0.159383
31.4	0.210046	0.213372	0.158838
31.6	0.209858	0.212864	0.158338
31.8	0.209572	0.212643	0.157907
32	0.209462	0.211902	0.15824
32.2	0.208993	0.21202	0.157757
32.4	0.208617	0.211679	0.156931
32.6	0.208497	0.211467	0.157205
32.8	0.207893	0.210796	0.156012
33	0.207552	0.210739	0.156226
33.2	0.206747	0.209679	0.155451
33.4	0.206747	0.209797	0.154968
33.6	0.206527	0.209526	0.154808
33.8	0.205772	0.208875	0.15433
34	0.205671	0.20885	0.153621
34.2	0.205866	0.208993	0.153422
34.4	0.205245	0.20808	0.152891
34.6	0.205439	0.208352	0.153009
34.8	0.204631	0.207389	0.15198
35	0.204193	0.207259	0.151968
35.2	0.204539	0.207098	0.151358
35.4	0.204042	0.206901	0.151149
35.6	0.203458	0.206251	0.150474
35.8	0.203479	0.206124	0.150718
36	0.20343	0.206025	0.150747
36.2	0.202897	0.205677	0.149544
36.4	0.2031	0.205985	0.150043
36.6	0.202881	0.205613	0.149547
36.8	0.202578	0.205331	0.149259
37	0.202212	0.204923	0.148907
37.2	0.202258	0.205008	0.148286
37.4	0.202195	0.204655	0.148161
37.6	0.201032	0.203825	0.147821
37.8	0.201168	0.203864	0.1472
38	0.200833	0.203725	0.14657
38.2	0.200931	0.203901	0.147033
38.4	0.200376	0.203141	0.146544
38.6	0.199765	0.202649	0.146584
38.8	0.199828	0.202412	0.145409
39	0.199537	0.202144	0.145195
39.2	0.19901	0.201661	0.14503
39.4	0.198302	0.20127	0.144635
39.6	0.19839	0.201061	0.144612
39.8	0.198246	0.200849	0.144477
40	0.197864	0.201343	0.143704
40.2	0.197718	0.200956	0.143598
40.4	0.197038	0.200448	0.143449
40.6	0.196926	0.199985	0.143149
40.8	0.197003	0.200138	0.143039
41	0.196444	0.19948	0.142755
41.2	0.196061	0.199174	0.142426
41.4	0.196286	0.198839	0.142218
41.6	0.195937	0.19878	0.142187
41.8	0.195212	0.198469	0.141899
42	0.19553	0.198895	0.141356
42.2	0.195124	0.198578	0.141242
42.4	0.194744	0.197839	0.14083
42.6	0.19494	0.198381	0.141071
42.8	0.194268	0.197582	0.140756
43	0.194002	0.197551	0.140446
43.2	0.193733	0.196856	0.140286
43.4	0.193631	0.196767	0.139619
43.6	0.193602	0.196801	0.139367
43.8	0.193611	0.19658	0.139406
44	0.193808	0.197014	0.138887
44.2	0.193312	0.196551	0.138962
44.4	0.192812	0.19582	0.138767
44.6	0.192717	0.195969	0.138399
44.8	0.19283	0.196043	0.138355
45	0.192221	0.195522	0.138346
45.2	0.192087	0.195267	0.137972
45.4	0.19191	0.194855	0.137661
45.6	0.192035	0.194997	0.137011
45.8	0.191535	0.194901	0.137507
46	0.191662	0.194709	0.137068
46.2	0.19108	0.194023	0.136561
46.4	0.191024	0.194177	0.136385
46.6	0.190822	0.193989	0.135932
46.8	0.190491	0.193972	0.136223
47	0.190272	0.193758	0.135736
47.2	0.189817	0.193539	0.135343
47.4	0.189957	0.193214	0.135223
47.6	0.189559	0.192905	0.134555
47.8	0.18981	0.192774	0.134789
48	0.188972	0.192653	0.134291
48.2	0.188794	0.19255	0.134748
48.4	0.1884	0.192248	0.13453
48.6	0.188926	0.191976	0.134299
48.8	0.188415	0.191866	0.134128
49	0.188008	0.191541	0.133274
49.2	0.188245	0.19142	0.133222
49.4	0.188027	0.191672	0.133411
49.6	0.18795	0.191653	0.132767
49.8	0.187518	0.191182	0.133144
Note：Distance based on the reference genome (kb).
