# Supplementary material for: Domestication and selection footprints in Persian walnuts (Juglans regia)
Source: PLoS Genet. 2022 Dec 7;18(12):e1010513. doi: 10.1371/journal.pgen.1010513 (PMC9728896; doi:10.1371/journal.pgen.1010513)
Supplement: S3 Table — (XLSX) [file pgen.1010513.s003.xlsx]

## Sheet: Table S3
Table S3: D statistics for comparisons among wild walnut
W	Y	Z	D_stat	D_stat_sd	Z-score	BABA	ABBA	SNP
EA	EU	SA	-0.022088	0.000644	-34.277	71945	112387	1831009
EA	EU	WA	-0.014044	0.000615	-22.842	73115	98829	1830973
EA	EU	XJ	-0.043681	0.001339	-32.623	63237	142995	1825942
EA	EU	YG	-0.049793	0.001091	-45.619	64921	156092	1831009
EA	SA	EU	0.022088	0.000644	34.277	112387	71945	1831009
EA	SA	WA	0.008044	0.000584	13.763	97227	82499	1830974
EA	SA	XJ	-0.021628	0.001118	-19.348	77068	116559	1825943
EA	SA	YG	-0.027705	0.000849	-32.614	79569	130297	1831010
EA	WA	EU	0.014044	0.000615	22.842	98829	73115	1830973
EA	WA	SA	-0.008044	0.000584	-13.763	82499	97227	1830974
EA	WA	XJ	-0.029652	0.001307	-22.691	72892	127034	1825907
EA	WA	YG	-0.035749	0.001001	-35.709	74565	140021	1830974
EA	XJ	EU	0.043681	0.001339	32.623	142995	63237	1825942
EA	XJ	SA	0.021628	0.001118	19.348	116559	77068	1825943
EA	XJ	WA	0.029652	0.001307	22.691	127034	72892	1825907
EA	XJ	YG	-0.006037	0.001242	-4.862	98522	109546	1825943
EA	YG	EU	0.049793	0.001091	45.619	156092	64921	1831009
EA	YG	SA	0.027705	0.000849	32.614	130297	79569	1831010
EA	YG	WA	0.035749	0.001001	35.709	140021	74565	1830974
EA	YG	XJ	0.006037	0.001242	4.862	109546	98522	1825943
EU	EA	SA	-0.002089	0.000623	-3.354	71945	75769	1831009
EU	EA	WA	-0.005309	0.000761	-6.976	73115	82836	1830973
EU	EA	XJ	-0.004392	0.000813	-5.405	63237	71256	1825942
EU	EA	YG	0.004912	0.000421	11.66	64921	55928	1831009
EU	SA	EA	0.002089	0.000623	3.354	75769	71945	1831009
EU	SA	WA	-0.00322	0.000423	-7.62	71765	77661	1830973
EU	SA	XJ	-0.00228	0.000678	-3.363	69770	73933	1825942
EU	SA	YG	0.007	0.000508	13.773	79598	66780	1831009
EU	WA	EA	0.005309	0.000761	6.976	82836	73115	1830973
EU	WA	SA	0.00322	0.000423	7.62	77661	71765	1830973
EU	WA	XJ	0.000942	0.000774	1.216	77201	75482	1825906
EU	WA	YG	0.010221	0.000667	15.331	87057	68343	1830973
EU	XJ	EA	0.004392	0.000813	5.405	71256	63237	1825942
EU	XJ	SA	0.00228	0.000678	3.363	73933	69770	1825942
EU	XJ	WA	-0.000942	0.000774	-1.216	75482	77201	1825906
EU	XJ	YG	0.009307	0.000802	11.609	78764	61770	1825942
EU	YG	EA	-0.004912	0.000421	-11.66	55928	64921	1831009
EU	YG	SA	-0.007	0.000508	-13.773	66780	79598	1831009
EU	YG	WA	-0.010221	0.000667	-15.331	68343	87057	1830973
EU	YG	XJ	-0.009307	0.000802	-11.609	61770	78764	1825942
SA	EA	EU	0.019999	0.000874	22.887	112387	75769	1831009
SA	EA	WA	0.004209	0.00084	5.014	97227	89520	1830974
SA	EA	XJ	-0.007839	0.000897	-8.739	77068	91381	1825943
SA	EA	YG	0.004158	0.000482	8.628	79569	71956	1831010
SA	EU	EA	-0.019999	0.000874	-22.887	75769	112387	1831009
SA	EU	WA	-0.015789	0.000539	-29.305	71765	100675	1830973
SA	EU	XJ	-0.02778	0.000971	-28.607	69770	120494	1825942
SA	EU	YG	-0.015841	0.000779	-20.333	79598	108602	1831009
SA	WA	EA	-0.004209	0.00084	-5.014	89520	97227	1830974
SA	WA	EU	0.015789	0.000539	29.305	100675	71765	1830973
SA	WA	XJ	-0.012008	0.000922	-13.025	82233	104159	1825907
SA	WA	YG	-5e-05	0.000743	-0.068	93572	93664	1830974
SA	XJ	EA	0.007839	0.000897	8.739	91381	77068	1825943
SA	XJ	EU	0.02778	0.000971	28.607	120494	69770	1825942
SA	XJ	WA	0.012008	0.000922	13.025	104159	82233	1825907
SA	XJ	YG	0.011998	0.000888	13.513	99659	77751	1825943
SA	YG	EA	-0.004158	0.000482	-8.628	71956	79569	1831010
SA	YG	EU	0.015841	0.000779	20.333	108602	79598	1831009
SA	YG	WA	5e-05	0.000743	0.068	93664	93572	1830974
SA	YG	XJ	-0.011998	0.000888	-13.513	77751	99659	1825943
WA	EA	EU	0.008735	0.000897	9.734	98829	82836	1830973
WA	EA	SA	-0.003834	0.000709	-5.407	82499	89520	1830974
WA	EA	XJ	-0.005883	0.000934	-6.296	72892	83633	1825907
WA	EA	YG	0.004696	0.000465	10.091	74565	65968	1830974
WA	EU	EA	-0.008735	0.000897	-9.734	82836	98829	1830973
WA	EU	SA	-0.012569	0.000575	-21.86	77661	100675	1830973
WA	EU	XJ	-0.014578	0.000934	-15.602	77201	103819	1825906
WA	EU	YG	-0.004039	0.000805	-5.016	87057	94452	1830973
WA	SA	EA	0.003834	0.000709	5.407	89520	82499	1830974
WA	SA	EU	0.012569	0.000575	21.86	100675	77661	1830973
WA	SA	XJ	-0.002032	0.000776	-2.619	82233	85942	1825907
WA	SA	YG	0.00853	0.000599	14.246	93572	77953	1830974
WA	XJ	EA	0.005883	0.000934	6.296	83633	72892	1825907
WA	XJ	EU	0.014578	0.000934	15.602	103819	77201	1825906
WA	XJ	SA	0.002032	0.000776	2.619	85942	82233	1825907
WA	XJ	YG	0.010587	0.00091	11.629	91776	72444	1825907
WA	YG	EA	-0.004696	0.000465	-10.091	65968	74565	1830974
WA	YG	EU	0.004039	0.000805	5.016	94452	87057	1830973
WA	YG	SA	-0.00853	0.000599	-14.246	77953	93572	1830974
WA	YG	XJ	-0.010587	0.00091	-11.629	72444	91776	1825907
XJ	EA	EU	0.039289	0.001379	28.482	142995	71256	1825942
XJ	EA	SA	0.013789	0.001157	11.918	116559	91381	1825943
XJ	EA	WA	0.023769	0.001362	17.451	127034	83633	1825907
XJ	EA	YG	0.011927	0.000742	16.079	98522	76744	1825943
XJ	EU	EA	-0.039289	0.001379	-28.482	71256	142995	1825942
XJ	EU	SA	-0.0255	0.000754	-33.803	73933	120494	1825942
XJ	EU	WA	-0.01552	0.000689	-22.51	75482	103819	1825906
XJ	EU	YG	-0.027362	0.001171	-23.371	78764	128725	1825942
XJ	SA	EA	-0.013789	0.001157	-11.918	91381	116559	1825943
XJ	SA	EU	0.0255	0.000754	33.803	120494	73933	1825942
XJ	SA	WA	0.009977	0.000684	14.588	104159	85942	1825907
XJ	SA	YG	-0.001862	0.000909	-2.049	99659	103059	1825943
XJ	WA	EA	-0.023769	0.001362	-17.451	83633	127034	1825907
XJ	WA	EU	0.01552	0.000689	22.51	103819	75482	1825906
XJ	WA	SA	-0.009977	0.000684	-14.588	85942	104159	1825907
XJ	WA	YG	-0.011839	0.001141	-10.379	91776	113393	1825907
XJ	YG	EA	-0.011927	0.000742	-16.079	76744	98522	1825943
XJ	YG	EU	0.027362	0.001171	23.371	128725	78764	1825942
XJ	YG	SA	0.001862	0.000909	2.049	103059	99659	1825943
XJ	YG	WA	0.011839	0.001141	10.379	113393	91776	1825907
YG	EA	EU	0.054704	0.001145	47.757	156092	55928	1831009
YG	EA	SA	0.031863	0.000938	33.956	130297	71956	1831010
YG	EA	WA	0.040445	0.001056	38.294	140021	65968	1830974
YG	EA	XJ	0.017964	0.001139	15.767	109546	76744	1825943
YG	EU	EA	-0.054704	0.001145	-47.757	55928	156092	1831009
YG	EU	SA	-0.022841	0.000595	-38.399	66780	108602	1831009
YG	EU	WA	-0.01426	0.000566	-25.191	68343	94452	1830973
YG	EU	XJ	-0.036668	0.001179	-31.098	61770	128725	1825942
YG	SA	EA	-0.031863	0.000938	-33.956	71956	130297	1831010
YG	SA	EU	0.022841	0.000595	38.399	108602	66780	1831009
YG	SA	WA	0.00858	0.000533	16.109	93664	77953	1830974
YG	SA	XJ	-0.01386	0.000973	-14.246	77751	103059	1825943
YG	WA	EA	-0.040445	0.001056	-38.294	65968	140021	1830974
YG	WA	EU	0.01426	0.000566	25.191	94452	68343	1830973
YG	WA	SA	-0.00858	0.000533	-16.109	77953	93664	1830974
YG	WA	XJ	-0.022427	0.001127	-19.895	72444	113393	1825907
YG	XJ	EA	-0.017964	0.001139	-15.767	76744	109546	1825943
YG	XJ	EU	0.036668	0.001179	31.098	128725	61770	1825942
YG	XJ	SA	0.01386	0.000973	14.246	103059	77751	1825943
YG	XJ	WA	0.022427	0.001127	19.895	113393	72444	1825907
EA: Eastern Asian; YG: Yunnan-Kweichow Plateau; XJ: Xinjiang province; SA: southern Asian; WA: western Asia; EU: Europe.
