# Supplementary material for: Domestication and selection footprints in Persian walnuts (Juglans regia)
Source: PLoS Genet. 2022 Dec 7;18(12):e1010513. doi: 10.1371/journal.pgen.1010513 (PMC9728896; doi:10.1371/journal.pgen.1010513)
Supplement: S4 Table — (XLSX) [file pgen.1010513.s004.xlsx]

## Sheet: Table S4
Table S4. Genes identified as candidates for selection by FST ratio of wild and cultivated accessions, and their functional annotation.
GeneID	Chrsome	Start	End	length	FST	Functional annotation
Jure_00106.t1	Chr01	44635000	44685000	50000	0.342627	ribosomal protein L16
Jure_00107.t1	Chr01	44635000	44685000	50000	0.342627	Pentatricopeptide repeat-containing protein
Jure_00280.t1	Chr01	41790000	41840000	50000	0.308848	flavonol synthase
Jure_08096.t1	Chr01	5810000	5855000	45000	0.306669	Glutathione S-transferase, N-terminal domain
Jure_17119.t1	Chr01	43765000	43850000	85000	0.316704	glutamic acid decarboxylase
Jure_25191.t1	Chr01	41790000	41840000	50000	0.308848	oxysterol-binding protein-related protein 1C-like
Jure_25192.t1	Chr01	41790000	41840000	50000	0.308848	flavonol synthase
Jure_29356.t1	Chr01	44635000	44685000	50000	0.342627	cytochrome P450
Jure_29362.t1	Chr01	43765000	43850000	85000	0.316704	Ammonium transporter
Jure_30393.t1	Chr01	44635000	44685000	50000	0.342627	cytochrome P450
Jure_03472.t1	Chr01	44635000	44685000	50000	0.342627	NA
Jure_30394.t1	Chr01	44635000	44685000	50000	0.342627	NA
Jure_29363.t1	Chr01	43765000	43850000	85000	0.316704	NA
Jure_08039.t1	Chr01	6555000	6630000	75000	0.310818	NA
Jure_08042.t1	Chr01	6555000	6630000	75000	0.310818	NA
Jure_08780.t1	Chr01	32725000	32775000	50000	0.306656	NA
Jure_03781.t1	Chr01	3830000	3860000	30000	0.286388	NA
Jure_03782.t1	Chr01	3830000	3860000	30000	0.286388	glucuronokinase activity
Jure_21985.t1	Chr01	3830000	3860000	30000	0.286388	Lysine ketoglutarate reductase trans-splicing related 1
Jure_28666.t1	Chr01	41975000	42000000	25000	0.281787	Protease Do-like 10
Jure_05717.t1	Chr01	41920000	41960000	40000	0.278401	Diacylglycerol kinase
Jure_08917.t1	Chr01	41920000	41960000	40000	0.278401	Auxin responsive protein
Jure_17021.t1	Chr01	42430000	42455000	25000	0.277522	MULE transposase domain
Jure_08078.t1	Chr01	6020000	6035000	15000	0.270941	condensin complex subunit
Jure_17018.t1	Chr01	42370000	42390000	20000	0.267715	Pentatricopeptide repeat-containing protein
Jure_19037.t2	Chr01	17240000	17260000	20000	0.260645	early-responsive to dehydration
Jure_23249.t1	Chr01	1480000	1490000	10000	0.259392	Heat Shock Protein
Jure_08070.t1	Chr01	6150000	6180000	30000	0.257275	zinc finger protein
Jure_25120.t2	Chr01	44050000	44115000	65000	0.25066	WLM domain
Jure_01375.t1	Chr01	42070000	42105000	35000	0.241349	Plant-specific domain TIGR01615 family protein
Jure_01376.t1	Chr01	42070000	42105000	35000	0.241349	histone h2a
Jure_16724.t1	Chr01	40970000	41010000	40000	0.238992	Pfam:DUF567
Jure_13847.t1	Chr01	39740000	39755000	15000	0.236001	basic intrinsic protein
Jure_23185.t2	Chr01	810000	845000	35000	0.23408	Aspartokinase
Jure_23186.t1	Chr01	810000	845000	35000	0.23408	inducer of cbf expression
Jure_08077.t1	Chr01	6040000	6050000	10000	0.232951	glutamine synthetase
Jure_17039.t1	Chr01	42835000	42850000	15000	0.224285	2OG-Fe(II) oxygenase superfamily
Jure_17040.t2	Chr01	42835000	42850000	15000	0.224285	HLH
Jure_26724.t1	Chr01	15405000	15425000	20000	0.220313	NA
Jure_00168.t1	Chr01	3675000	3685000	10000	0.218953	F-box LRR-repeat protein
Jure_08150.t1	Chr01	5160000	5170000	10000	0.218788	NA
Jure_16721.t1	Chr01	40930000	40950000	20000	0.210238	Plastocyanin-like domain
Jure_22262.t1	Chr01	2115000	2130000	15000	0.20993	myb domain protein 3
Jure_17008.t1	Chr01	42275000	42285000	10000	0.209672	Glutathione reductase
Jure_22202.t1	Chr01	40515000	40555000	40000	0.200365	Pentatricopeptide repeat-containing protein At4g32430
Jure_17043.t1	Chr01	42870000	42900000	30000	0.198235	autophagy protein
Jure_08030.t1	Chr01	6700000	6730000	30000	0.195827	Galacturonosyltransferase
Jure_08145.t1	Chr01	5245000	5265000	20000	0.193976	serine threonine-protein kinase
Jure_08146.t1	Chr01	5245000	5265000	20000	0.193976	serine threonine-protein kinase
Jure_08026.t1	Chr01	6775000	6785000	10000	0.19269	WPP domain-interacting tail-anchored protein
Jure_08193.t1	Chr01	17060000	17080000	20000	0.187721	ribosomal protein
Jure_17050.t1	Chr01	42950000	42980000	30000	0.185541	Transcription factor
Jure_17051.t1	Chr01	42950000	42980000	30000	0.185541
Jure_00273.t1	Chr01	41860000	41875000	15000	0.177103	NA
Jure_00275.t1	Chr01	41860000	41875000	15000	0.177103	NA
Jure_00277.t1	Chr01	41860000	41875000	15000	0.177103	PIPKc
Jure_00376.t1	Chr01	3435000	3450000	15000	0.174813	Isocitrate dehydrogenase NADP
Jure_23226.t1	Chr01	1275000	1285000	10000	0.173416	Cysteine-rich receptor-like protein kinase
Jure_07603.t1	Chr01	8305000	8320000	15000	0.170833	21 kDa protein-like
Jure_07604.t1	Chr01	8305000	8320000	15000	0.170833	invertase pectin methylesterase inhibitor family protein DC
Jure_17200.t1	Chr01	11100000	11120000	20000	0.168956	beta-galactosidase
Jure_08029.t1	Chr01	6735000	6745000	10000	0.168008	Transcription factor
Jure_03353.t1	Chr01	3770000	3785000	15000	0.165588	Pentatricopeptide repeat-containing protein
Jure_16727.t1	Chr01	41065000	41075000	10000	0.164318	AUX/IAA family
Jure_30200.t1	Chr01	4520000	4530000	10000	0.162141	protein transport protein sec61
Jure_05069.t1	Chr01	25125000	25145000	20000	0.159583	NA
Jure_17012.t1	Chr01	42305000	42315000	10000	0.158835	E3 ubiquitin protein ligase
Jure_20566.t1	Chr01	9715000	9725000	10000	0.154901	auxin-induced protein
Jure_08197.t1	Chr01	17015000	17025000	10000	0.15471	f-box family
Jure_07374.t1	Chr02	650000	675000	25000	0.364531	Omega-hydroxypalmitate O-feruloyl
Jure_09826.t1	Chr02	18645000	18715000	70000	0.352686	mutS protein homolog
Jure_09827.t1	Chr02	18645000	18715000	70000	0.352686	mutS protein homolog
Jure_09828.t1	Chr02	18645000	18715000	70000	0.352686	NA
Jure_07357.t1	Chr02	900000	920000	20000	0.351405	NA
Jure_07358.t1	Chr02	900000	920000	20000	0.351405	NA
Jure_07388.t1	Chr02	490000	535000	45000	0.295576	NA
Jure_05505.t1	Chr02	27965000	27990000	25000	0.281844	Avr9 Cf-9 rapidly elicited protein 65
Jure_07336.t1	Chr02	1170000	1205000	35000	0.26252	inactive leucine-rich repeat receptor-like protein kinase At3g03770-like
Jure_14412.t1	Chr02	32050000	32070000	20000	0.260957	cytochrome P450
Jure_20526.t1	Chr02	13780000	13825000	45000	0.250145	Inherit from COG: fad dependent oxidoreductase
Jure_19191.t1	Chr02	36955000	36980000	25000	0.238307	domain--containing protein
Jure_30315.t1	Chr02	22315000	22330000	15000	0.228902	SpoU rRNA Methylase family
Jure_26672.t1	Chr02	30935000	30950000	15000	0.214617	Transcription factor
Jure_10980.t1	Chr02	23420000	23435000	15000	0.213816	receptor-like protein kinase
Jure_26918.t1	Chr02	23420000	23435000	15000	0.213816	receptor-like protein kinase
Jure_12540.t1	Chr02	21625000	21705000	80000	0.209353	ABC transporter E family member
Jure_12542.t1	Chr02	21625000	21705000	80000	0.209353	ABC transporter E family member
Jure_19198.t1	Chr02	37030000	37040000	10000	0.2087	pectinesterase
Jure_16607.t1	Chr02	6415000	6430000	15000	0.202819	Transcription factor
Jure_16608.t1	Chr02	6415000	6430000	15000	0.202819	NA
Jure_19248.t1	Chr02	37455000	37485000	30000	0.200847	subtilisin-like
Jure_19248.t1	Chr02	37460000	37485000	25000	0.200847	subtilisin-like
Jure_19249.t1	Chr02	37465000	37485000	20000	0.200847	BSD domain
Jure_20529.t1	Chr02	13705000	13740000	35000	0.194616	heat- shock
Jure_19249.t1	Chr02	37470000	37485000	15000	0.194253	BSD domain
Jure_26684.t1	Chr02	30795000	30805000	10000	0.185005	cytochrome P450
Jure_09836.t1	Chr02	19115000	19125000	10000	0.18383	auxin-induced protein
Jure_24529.t1	Chr02	21995000	22025000	30000	0.181608	Long-chain-alcohol oxidase
Jure_08663.t1	Chr02	30565000	30585000	20000	0.181463	NA
Jure_26702.t1	Chr02	30565000	30585000	20000	0.181463	Beta-carotene hydroxylase
Jure_26661.t1	Chr02	31065000	31090000	25000	0.179687	glutathione peroxidase
Jure_26662.t1	Chr02	31065000	31090000	25000	0.179687	glutathione peroxidase
Jure_19165.t1	Chr02	36645000	36660000	15000	0.178991	long-chain-alcohol O-fatty-acyltransferase
Jure_19073.t1	Chr02	35795000	35805000	10000	0.177991	aspartic proteinase
Jure_19074.t1	Chr02	35795000	35805000	10000	0.177991	aspartic proteinase
Jure_19249.t1	Chr02	37475000	37485000	10000	0.176166	BSD domain
Jure_14638.t1	Chr02	34780000	34795000	15000	0.175112	receptor-like protein kinase
Jure_19097.t1	Chr02	35975000	35995000	20000	0.174374	NA
Jure_19098.t1	Chr02	35975000	35995000	20000	0.174374	cytochrome P450
Jure_19099.t1	Chr02	35975000	35995000	20000	0.174374	cytochrome P450
Jure_01253.t1	Chr02	26655000	26670000	15000	0.171596	chaperone protein dnaJ
Jure_07333.t1	Chr02	1215000	1235000	20000	0.167269	aspartyl
Jure_01251.t1	Chr02	26690000	26700000	10000	0.166927	Disease resistance protein
Jure_29297.t1	Chr02	23280000	23290000	10000	0.164699	Coronatine-insensitive protein
Jure_15522.t1	Chr02	9015000	9040000	25000	0.164193	CONTAINS InterPro DOMAIN s Galactose oxidase kelch, beta-propeller (InterPro IPR011043), Kelch repeat type 1 (InterPro IPR006652), Kelch repeat type 2 (InterPro IPR011498), Kelch-type beta propeller (InterPro IPR015915)
Jure_04514.t1	Chr02	22270000	22295000	25000	0.162637	SpoU rRNA Methylase family
Jure_23319.t1	Chr02	22270000	22295000	25000	0.162637	SpoU rRNA Methylase family
Jure_07391.t1	Chr02	420000	430000	10000	0.156794	ubiquitin-conjugating enzyme
Jure_16154.t1	Chr02	1600000	1610000	10000	0.156739	Endonuclease/Exonuclease/phosphatase family
Jure_29172.t1	Chr02	23135000	23145000	10000	0.156331	Inherit from KOG: Retrotransposon protein
Jure_19071.t1	Chr02	35775000	35785000	10000	0.155965	Inherit from euNOG: expressed protein
Jure_04345.t1	Chr03	4580000	4645000	65000	0.313882	NA
Jure_05911.t1	Chr03	470000	510000	40000	0.290754	PLATZ transcription factor
Jure_10459.t1	Chr03	26080000	26195000	115000	0.280452	acylphosphatase
Jure_04166.t1	Chr03	31410000	31460000	50000	0.27903	Protein of unknown function, DUF617
Jure_08438.t1	Chr03	31410000	31460000	50000	0.27903	Protein of unknown function, DUF617
Jure_22109.t1	Chr03	31410000	31460000	50000	0.27903	Protein of unknown function, DUF617
Jure_22110.t1	Chr03	31410000	31460000	50000	0.27903	transporter
Jure_25916.t1	Chr03	14650000	14670000	20000	0.244612	NA
Jure_13566.t1	Chr03	6370000	6385000	15000	0.233438	14-3-3-like protein
Jure_21569.t1	Chr03	390000	425000	35000	0.229929	UDP-glycosyltransferase
Jure_25614.t1	Chr03	390000	425000	35000	0.229929	PHD
Jure_25615.t1	Chr03	390000	425000	35000	0.229929	UDP-glycosyltransferase
Jure_25140.t1	Chr03	13910000	13930000	20000	0.215693	Regulator of chromosome condensation
Jure_19636.t1	Chr03	13440000	13490000	50000	0.212185	Serine Threonine protein kinase
Jure_19637.t1	Chr03	13440000	13490000	50000	0.212185	Di-glucose binding within endoplasmic reticulum
Jure_23537.t2	Chr03	6585000	6600000	15000	0.210742	LRR receptor-like serine threonine-protein kinase
Jure_04449.t1	Chr03	205000	225000	20000	0.20913	- CK1 includes the casein kinase 1 kinases, expressed
Jure_04451.t1	Chr03	205000	225000	20000	0.20913	glutamate dehydrogenase
Jure_16178.t1	Chr03	32900000	32920000	20000	0.20825	protein SCO1 homolog
Jure_24724.t2	Chr03	1420000	1430000	10000	0.206847	NA
Jure_06018.t1	Chr03	7525000	7550000	25000	0.205767	Protein PHLOEM PROTEIN 2-LIKE
Jure_06019.t1	Chr03	7525000	7550000	25000	0.205767	BTP
Jure_06020.t1	Chr03	7525000	7550000	25000	0.205767	vesicle-associated membrane protein
Jure_04341.t1	Chr03	4665000	4695000	30000	0.205074	NA
Jure_04343.t1	Chr03	4665000	4695000	30000	0.205074	Cell division cycle protein 48 homolog
Jure_10291.t1	Chr03	5295000	5335000	40000	0.203222	NA
Jure_10292.t1	Chr03	5295000	5335000	40000	0.203222	CBS domain-containing protein
Jure_06609.t1	Chr03	34475000	34495000	20000	0.202733	Mannan endo-1,4-beta-mannosidase
Jure_06611.t1	Chr03	34475000	34495000	20000	0.202733	serine threonine-protein kinase
Jure_01091.t1	Chr03	23775000	23795000	20000	0.198422	Replication factor C, subunit
Jure_05592.t1	Chr03	815000	835000	20000	0.198353	ribosome production factor 2
Jure_05593.t1	Chr03	815000	835000	20000	0.198353	Glycoside hydrolase family 28 protein polygalacturonase (pectinase) family protein
Jure_05603.t1	Chr03	710000	725000	15000	0.195113	cytochrome P450
Jure_01016.t1	Chr03	4710000	4730000	20000	0.19349	exocyst complex component
Jure_01017.t1	Chr03	4710000	4730000	20000	0.19349	cytochrome P450
Jure_01018.t1	Chr03	4710000	4730000	20000	0.19349	cytochrome P450
Jure_01019.t1	Chr03	4710000	4730000	20000	0.19349	cytochrome P450
Jure_19630.t1	Chr03	13310000	13320000	10000	0.192625	cyclic phosphodiesterase
Jure_04001.t1	Chr03	1915000	1935000	20000	0.185849	ATP-dependent RNA helicase
Jure_04002.t1	Chr03	1915000	1935000	20000	0.185849	K08486 syntaxin 1B 2 3
Jure_17982.t2	Chr03	10900000	10930000	30000	0.18103	ABC transporter C family member
Jure_28059.t1	Chr03	10900000	10930000	30000	0.18103	ABC transporter C family member
Jure_28060.t1	Chr03	10900000	10930000	30000	0.18103	ABC transporter C family member
Jure_05599.t1	Chr03	750000	765000	15000	0.165728	Pentatricopeptide repeat-containing protein
Jure_05598.t1	Chr03	750000	765000	15000	0.165728	Reduces hydrogen peroxide and alkyl hydroperoxides with reducing equivalents provided through the thioredoxin or glutaredoxin system. May be involved in chloroplast redox homeostasis
Jure_05600.t1	Chr03	750000	765000	15000	0.165728	Glucomannan 4-beta-mannosyltransferase
Jure_09291.t1	Chr03	18580000	18595000	15000	0.160388	serine threonine-protein kinase
Jure_03536.t1	Chr03	1840000	1855000	15000	0.160025	Aluminum-activated malate transporter
Jure_03992.t1	Chr03	1840000	1855000	15000	0.160025	Ribosome biogenesis protein NSA2
Jure_03993.t1	Chr03	1840000	1855000	15000	0.160025	Aluminum-activated malate transporter
Jure_28157.t1	Chr03	17780000	17790000	10000	0.157942	Transcriptional
Jure_12699.t1	Chr03	31295000	31305000	10000	0.154644	reductase family
Jure_11711.t1	Chr04	10150000	10195000	45000	0.394783	Heat shock family protein
Jure_11763.t1	Chr04	12775000	12825000	50000	0.42096	nuclease
Jure_19050.t1	Chr04	24955000	25085000	130000	0.366287	cysteine synthase
Jure_19052.t1	Chr04	24955000	25085000	130000	0.366287	cleavage and polyadenylation specificity factor
Jure_22353.t1	Chr04	28305000	28350000	45000	0.378855	(E,E)-alpha-farnesene synthase-like
Jure_22354.t1	Chr04	28305000	28350000	45000	0.378855	(E,E)-alpha-farnesene synthase-like
Jure_23484.t1	Chr04	24955000	25085000	130000	0.366287	cleavage and polyadenylation specificity factor
Jure_04379.t1	Chr04	15325000	15450000	125000	0.337163	NA
Jure_01554.t1	Chr04	19695000	19710000	15000	0.298299	DNA-directed DNA polymerase activity
Jure_16360.t1	Chr04	1675000	1705000	30000	0.26843	Phosphatidylinositide phosphatase
Jure_16361.t1	Chr04	1675000	1705000	30000	0.26843	serine threonine-protein kinase HT1-like
Jure_01343.t1	Chr04	30445000	30550000	105000	0.26585	glutathione Stransferase
Jure_01344.t1	Chr04	30445000	30550000	105000	0.26585	glutathione s-transferase
Jure_01345.t1	Chr04	30445000	30550000	105000	0.26585	alpha 1,4-glycosyltransferase family protein
Jure_03572.t1	Chr04	30445000	30550000	105000	0.26585	alpha 1,4-glycosyltransferase family protein
Jure_03573.t1	Chr04	30445000	30550000	105000	0.26585	RNA polymerase-associated protein RTF1
Jure_04074.t1	Chr04	30445000	30550000	105000	0.26585	glutathione s-transferase
Jure_04076.t1	Chr04	30445000	30550000	105000	0.26585	glutathione s-transferase
Jure_04077.t1	Chr04	30445000	30550000	105000	0.26585	glutathione s-transferase
Jure_04078.t1	Chr04	30445000	30550000	105000	0.26585	Splicing factor 3B subunit
Jure_27530.t1	Chr04	30445000	30550000	105000	0.26585	alpha 1,4-glycosyltransferase family protein
Jure_28411.t1	Chr04	30445000	30550000	105000	0.26585	RNA polymerase II C-terminal domain phosphatase-like
Jure_29558.t1	Chr04	30445000	30550000	105000	0.26585	Clathrin light chain
Jure_00355.t1	Chr04	28005000	28040000	35000	0.258416	AAA-type ATPase family protein
Jure_00356.t1	Chr04	28005000	28040000	35000	0.258416	Serine Threonine protein kinase
Jure_00357.t2	Chr04	28005000	28040000	35000	0.258416	Cysteine-rich receptor-like protein kinase
Jure_26944.t1	Chr04	28005000	28040000	35000	0.258416	Cysteine-rich receptor-like protein kinase
Jure_11598.t1	Chr04	29760000	29825000	65000	0.254111	transcription factor
Jure_11603.t1	Chr04	29735000	29755000	20000	0.246218	apoptosis inhibitor
Jure_22363.t1	Chr04	28530000	28555000	25000	0.241338	Peptidase, trypsin-like serine and cysteine proteases
Jure_22364.t1	Chr04	28530000	28555000	25000	0.241338	Peptidase, trypsin-like serine and cysteine proteases
Jure_07687.t1	Chr04	21480000	21505000	25000	0.239116	LRR receptor-like serine threonine-protein kinase
Jure_21926.t1	Chr04	27595000	27620000	25000	0.237865	Glutathione S-transferase
Jure_14838.t1	Chr04	26550000	26580000	30000	0.237002	CASP-like protein
Jure_04829.t1	Chr04	2545000	2565000	20000	0.236686	ubiquitin-conjugating enzyme
Jure_04235.t1	Chr04	27940000	27980000	40000	0.23499	nuclear transport factor
Jure_04236.t1	Chr04	27940000	27980000	40000	0.23499	Gibberellin 2-beta-dioxygenase
Jure_04237.t1	Chr04	27940000	27980000	40000	0.23499	Bifunctional serine threonine kinase and phosphorylase involved in the dark light-mediated regulation of PPDK by catalyzing its phosphorylation dephosphorylation. Dark light- induced changes in stromal concentrations of the competing ADP and Pi substrates govern the direction of the reaction. In the dark, phosphorylates the catalytic intermediate of PPDK (PPDK-HisP), inactivating it. Light exposu…
Jure_25085.t1	Chr04	29460000	29500000	40000	0.228075	GDSL esterase lipase
Jure_25086.t1	Chr04	29460000	29500000	40000	0.228075	GDSL esterase lipase
Jure_14831.t1	Chr04	26450000	26485000	35000	0.226658	Myosin II heavy chain-like
Jure_05037.t1	Chr04	25365000	25395000	30000	0.214053	subtilisin-like
Jure_29500.t1	Chr04	30155000	30165000	10000	0.209317	E3 ubiquitin-protein ligase
Jure_14834.t1	Chr04	26500000	26530000	30000	0.209143	transcriptional adapter
Jure_14835.t1	Chr04	26500000	26530000	30000	0.209143	Cytosolic Fe-S cluster assembly factor
Jure_14837.t1	Chr04	26500000	26530000	30000	0.209143	Protein of unknown function (DUF3685)
Jure_30257.t1	Chr04	29855000	29880000	25000	0.209017	one zinc finger protein
Jure_30258.t1	Chr04	29855000	29880000	25000	0.209017	NA
Jure_22360.t2	Chr04	28470000	28485000	15000	0.203128	Peptidyl-prolyl cis-trans isomerase
Jure_10030.t1	Chr04	24115000	24150000	35000	0.199665	(S)-2-hydroxy-acid oxidase
Jure_27780.t1	Chr04	25570000	25590000	20000	0.199153	Transcription factor
Jure_27781.t1	Chr04	25570000	25590000	20000	0.199153	Nudix hydrolase
Jure_03275.t1	Chr04	28165000	28180000	15000	0.198382	Cysteine-rich receptor-like protein kinase
Jure_23737.t1	Chr04	28165000	28180000	15000	0.198382	Cysteine-rich receptor-like protein kinase
Jure_23738.t1	Chr04	28165000	28180000	15000	0.198382	Cysteine-rich receptor-like protein kinase
Jure_19506.t1	Chr04	11155000	11210000	55000	0.193492	Retrotransposon protein
Jure_09668.t1	Chr04	20680000	20690000	10000	0.192846
Jure_19507.t1	Chr04	11220000	11310000	90000	0.18565	Regulator of chromosome condensation
Jure_23398.t1	Chr04	11220000	11310000	90000	0.18565	Regulator of chromosome condensation
Jure_25666.t1	Chr04	29050000	29065000	15000	0.184811	RINGv
Jure_10023.t1	Chr04	24305000	24335000	30000	0.180384	Pentatricopeptide repeat-containing protein
Jure_10024.t1	Chr04	24305000	24335000	30000	0.180384	p21-activated protein kinase-interacting protein 1-like
Jure_22367.t1	Chr04	28575000	28600000	25000	0.178017	The proteasome is a multicatalytic proteinase complex which is characterized by its ability to cleave peptides with Arg, Phe, Tyr, Leu, and Glu adjacent to the leaving group at neutral or slightly basic pH. The proteasome has an ATP-dependent proteolytic activity
Jure_29613.t1	Chr04	28575000	28600000	25000	0.178017	The proteasome is a multicatalytic proteinase complex which is characterized by its ability to cleave peptides with Arg, Phe, Tyr, Leu, and Glu adjacent to the leaving group at neutral or slightly basic pH. The proteasome has an ATP-dependent proteolytic activity
Jure_29614.t1	Chr04	28575000	28600000	25000	0.178017	The proteasome is a multicatalytic proteinase complex which is characterized by its ability to cleave peptides with Arg, Phe, Tyr, Leu, and Glu adjacent to the leaving group at neutral or slightly basic pH. The proteasome has an ATP-dependent proteolytic activity
Jure_29615.t1	Chr04	28575000	28600000	25000	0.178017	The proteasome is a multicatalytic proteinase complex which is characterized by its ability to cleave peptides with Arg, Phe, Tyr, Leu, and Glu adjacent to the leaving group at neutral or slightly basic pH. The proteasome has an ATP-dependent proteolytic activity
Jure_00011.t1	Chr04	3780000	3795000	15000	0.175173	Component of the eukaryotic translation initiation factor 3 (eIF-3) complex, which is involved in protein synthesis and, together with other initiation factors, stimulates binding of mRNA and methionyl-tRNAi to the 40S ribosome (By similarity)
Jure_23715.t1	Chr04	30425000	30435000	10000	0.164899	splicing factor U2af large subunit
Jure_17704.t1	Chr04	34170000	34180000	10000	0.163617	Peptidase inhibitor I9
Jure_17705.t2	Chr04	34170000	34180000	10000	0.163617	BRLZ
Jure_10031.t1	Chr04	24095000	24110000	15000	0.163476	pyruvate dehydrogenase E1 component subunit
Jure_20732.t1	Chr04	26820000	26830000	10000	0.159427	fumarylacetoacetase EC 3.7.1.2
Jure_05028.t1	Chr04	25485000	25495000	10000	0.159174	CRAL TRIO domain containing protein
Jure_28668.t1	Chr04	29530000	29540000	10000	0.154532	nudix hydrolase 15
Jure_28669.t1	Chr04	29530000	29540000	10000	0.154532	nudix hydrolase 15
Jure_29370.t1	Chr04	29530000	29540000	10000	0.154532	nudix hydrolase 15
Jure_24555.t1	Chr04	20295000	20305000	10000	0.153969
Jure_11710.t1	Chr05	15190000	15230000	40000	0.365329	Axial regulator
Jure_06445.t1	Chr05	11060000	11095000	35000	0.288374	domain containing protein, expressed
Jure_06446.t1	Chr05	11060000	11095000	35000	0.288374	domain containing protein, expressed
Jure_07712.t1	Chr05	4130000	4155000	25000	0.28425	Clp amino terminal domain
Jure_24177.t1	Chr05	4130000	4155000	25000	0.28425	Pentatricopeptide repeat-containing protein
Jure_24180.t1	Chr05	4130000	4155000	25000	0.28425	Clp amino terminal domain
Jure_27197.t1	Chr05	4130000	4155000	25000	0.28425	Clp amino terminal domain
Jure_27749.t1	Chr05	4130000	4155000	25000	0.28425	Clp amino terminal domain
Jure_29226.t1	Chr05	4130000	4155000	25000	0.28425	Clp amino terminal domain
Jure_29228.t1	Chr05	4130000	4155000	25000	0.28425	40s ribosomal protein
Jure_09011.t1	Chr05	5170000	5215000	45000	0.276923	Lysine ketoglutarate reductase trans-splicing related 1
Jure_09012.t1	Chr05	5170000	5215000	45000	0.276923	DEAD-box ATP-dependent RNA helicase
Jure_09013.t1	Chr05	5170000	5215000	45000	0.276923	Fimbrin-like protein
Jure_22769.t1	Chr05	5765000	5810000	45000	0.270362	resistance protein
Jure_24388.t1	Chr05	5815000	5860000	45000	0.267831	Inherit from KOG: PAP associated domain containing
Jure_24370.t1	Chr05	5625000	5670000	45000	0.26518	Pathogenesis-related genes transcriptional activator
Jure_24372.t1	Chr05	5625000	5670000	45000	0.26518	NA
Jure_19401.t1	Chr05	15595000	15685000	90000	0.254993
Jure_28913.t1	Chr05	15595000	15685000	90000	0.254993	Retrotransposon protein
Jure_07033.t2	Chr05	13210000	13235000	25000	0.250971	L-ascorbate
Jure_07034.t1	Chr05	13210000	13235000	25000	0.250971	L-ascorbate
Jure_07035.t1	Chr05	13210000	13235000	25000	0.250971	L-ascorbate
Jure_19398.t1	Chr05	15840000	15880000	40000	0.23759	protein FAF-like, chloroplastic-like
Jure_12582.t1	Chr05	3955000	3975000	20000	0.232601	hippocampus abundant transcript-like protein 1-like
Jure_13224.t1	Chr05	3955000	3975000	20000	0.232601	hippocampus abundant transcript-like protein 1-like
Jure_07037.t2	Chr05	12995000	13080000	85000	0.232572	Argonaute
Jure_07038.t1	Chr05	12995000	13080000	85000	0.232572	Plastocyanin-like domain
Jure_07039.t1	Chr05	12995000	13080000	85000	0.232572	resistance protein
Jure_18675.t1	Chr05	10620000	10635000	15000	0.231839	auxin response factor
Jure_29416.t1	Chr05	7480000	7495000	15000	0.224725	metal tolerance protein
Jure_29984.t1	Chr05	11955000	11975000	20000	0.220962	KR domain
Jure_09007.t2	Chr05	5235000	5275000	40000	0.219758	probably inactive leucine-rich repeat receptor-like protein kinase
Jure_09008.t1	Chr05	5235000	5275000	40000	0.219758	Frigida-like
Jure_13225.t1	Chr05	14480000	14495000	15000	0.208411	microtubule-associated protein
Jure_19385.t1	Chr05	16170000	16210000	40000	0.205432	Late embryogenesis abundant protein
Jure_19386.t1	Chr05	16170000	16210000	40000	0.205432	serine threonine-protein kinase
Jure_19387.t1	Chr05	16170000	16210000	40000	0.205432	RNA 3'-terminal phosphate cyclase-like
Jure_19388.t1	Chr05	16170000	16210000	40000	0.205432	Apoptosis-inducing factor homolog
Jure_08421.t1	Chr05	9870000	9880000	10000	0.203418	Interactor of constitutive active ROPs
Jure_04678.t1	Chr05	6040000	6060000	20000	0.202459	LURP-one-related 7-like
Jure_04679.t1	Chr05	6040000	6060000	20000	0.202459	28S ribosomal protein
Jure_02568.t1	Chr05	22185000	22205000	20000	0.20024	NA
Jure_02569.t1	Chr05	22185000	22205000	20000	0.20024	Possible lysine decarboxylase
Jure_00153.t1	Chr05	12850000	12865000	15000	0.197866	Destroys radicals which are normally produced within the cells and which are toxic to biological systems (By similarity)
Jure_04885.t1	Chr05	3135000	3145000	10000	0.193817	Pfam:Invertase_neut
Jure_11708.t1	Chr05	15285000	15305000	20000	0.188776	ubiquitin carboxyl-terminal hydrolase
Jure_05152.t1	Chr05	16635000	16655000	20000	0.188585	NA
Jure_05154.t1	Chr05	16635000	16655000	20000	0.188585	NA
Jure_07677.t1	Chr05	16635000	16655000	20000	0.188585	NA
Jure_11979.t1	Chr05	16635000	16655000	20000	0.188585	NA
Jure_25080.t1	Chr05	4555000	4565000	10000	0.184314	quinone-oxidoreductase homolog, chloroplastic-like
Jure_25084.t1	Chr05	4555000	4565000	10000	0.184314	quinone-oxidoreductase homolog, chloroplastic-like
Jure_22145.t1	Chr05	15440000	15470000	30000	0.178547	Core-2/I-Branching enzyme
Jure_24394.t1	Chr05	5890000	5910000	20000	0.175942	CBL-interacting serine threonine-protein kinase
Jure_22149.t1	Chr05	15380000	15390000	10000	0.157454	beta-glucosidase
Jure_22150.t2	Chr05	15380000	15390000	10000	0.157454	beta-glucosidase
Jure_19895.t1	Chr05	575000	585000	10000	0.15704	transport) protein
Jure_10997.t1	Chr06	31720000	31780000	60000	0.361609	Wall-associated receptor kinase
Jure_10998.t1	Chr06	31720000	31780000	60000	0.361609	Wall-associated receptor kinase
Jure_25309.t1	Chr06	36585000	36645000	60000	0.271779	Cbl-interacting protein kinase
Jure_07626.t1	Chr06	38090000	38165000	75000	0.253375	PPIases accelerate the folding of proteins. It catalyzes the cis-trans isomerization of proline imidic peptide bonds in oligopeptides (By similarity)
Jure_27102.t1	Chr06	38090000	38165000	75000	0.253375	PPIases accelerate the folding of proteins. It catalyzes the cis-trans isomerization of proline imidic peptide bonds in oligopeptides (By similarity)
Jure_27225.t1	Chr06	38090000	38165000	75000	0.253375	PB1
Jure_28897.t1	Chr06	38090000	38165000	75000	0.253375	zinc finger family protein
Jure_18983.t1	Chr06	38210000	38230000	20000	0.241454	Domain of unknown function (DUF1817)
Jure_01295.t1	Chr06	6815000	6840000	25000	0.222714	cytochrome P450
Jure_27742.t1	Chr06	6815000	6840000	25000	0.222714	cytochrome P450
Jure_28306.t1	Chr06	4445000	4470000	25000	0.220821	Uncharacterised protein family (UPF0203)
Jure_09461.t1	Chr06	35195000	35230000	35000	0.214826	synthase-like
Jure_18731.t1	Chr06	25120000	25195000	75000	0.212383	Retrotransposon protein
Jure_29017.t1	Chr06	25120000	25195000	75000	0.212383	UDP-Glycosyltransferase
Jure_29018.t1	Chr06	25120000	25195000	75000	0.212383	Inherit from KOG: Retrotransposon protein
Jure_19821.t2	Chr06	22385000	22410000	25000	0.211098	Leucine-rich repeat receptor-like protein kinase
Jure_04098.t1	Chr06	3945000	3965000	20000	0.208603	calcium-binding protein
Jure_13602.t1	Chr06	3945000	3965000	20000	0.208603	calcium-binding protein
Jure_21042.t1	Chr06	29830000	29855000	25000	0.20585	NA
Jure_16051.t1	Chr06	16710000	16745000	35000	0.204289	kda class ii heat shock
Jure_10931.t1	Chr06	890000	935000	45000	0.201484	exocyst complex component
Jure_10932.t1	Chr06	890000	935000	45000	0.201484
Jure_27615.t1	Chr06	25975000	25985000	10000	0.200883	synthase
Jure_29619.t1	Chr06	28155000	28200000	45000	0.200668	Pectate lyase
Jure_16233.t1	Chr06	32565000	32580000	15000	0.196158	NA
Jure_25320.t1	Chr06	36740000	36760000	20000	0.19302	VAMP-like protein
Jure_25321.t1	Chr06	36740000	36760000	20000	0.19302	temperature-induced
Jure_14718.t1	Chr06	285000	305000	20000	0.191296	Nuclear matrix constituent protein
Jure_14719.t1	Chr06	285000	305000	20000	0.191296	Piriformospora indica-insensitive protein
Jure_05570.t1	Chr06	2590000	2615000	25000	0.185163	Thioredoxin
Jure_28472.t1	Chr06	3885000	3900000	15000	0.182728	PHD-finger
Jure_25304.t1	Chr06	36505000	36525000	20000	0.180797	LRR receptor-like serine threonine-protein kinase
Jure_04722.t1	Chr06	4015000	4025000	10000	0.177239	tetrachloro-p-hydroquinone reductive
Jure_16048.t1	Chr06	16645000	16655000	10000	0.17384	aspartic proteinase
Jure_05895.t1	Chr06	31345000	31375000	30000	0.173632	66 kDa stress
Jure_05896.t1	Chr06	31345000	31375000	30000	0.173632	Homocysteine s-methyltransferase
Jure_29599.t1	Chr06	25360000	25370000	10000	0.172187	threonine dehydratase biosynthetic
Jure_29894.t1	Chr06	24210000	24225000	15000	0.171117	transcription factor
Jure_25308.t1	Chr06	36570000	36580000	10000	0.168987	RNA polymerase II C-terminal domain phosphatase-like
Jure_25318.t1	Chr06	36725000	36735000	10000	0.162388	ABC transporter I family member
Jure_25319.t1	Chr06	36725000	36735000	10000	0.162388	glycerophosphoryl diester phosphodiesterase
Jure_25317.t1	Chr06	36705000	36720000	15000	0.154651	Fip1 motif
Jure_10712.t1	Chr07	5035000	5060000	25000	0.304407	Pentatricopeptide repeat-containing protein
Jure_30620.t1	Chr07	16120000	16140000	20000	0.466377	gtp-binding protein
Jure_10713.t1	Chr07	5035000	5060000	25000	0.304407	NA
Jure_21312.t1	Chr07	25325000	25430000	105000	0.303925	NA
Jure_13519.t1	Chr07	17900000	18070000	170000	0.300971	NA
Jure_13520.t1	Chr07	17900000	18070000	170000	0.300971	NA
Jure_21528.t1	Chr07	17900000	18070000	170000	0.300971	NA
Jure_21546.t1	Chr07	18300000	18330000	30000	0.2943	Potassium channel
Jure_10703.t1	Chr07	5210000	5245000	35000	0.293728	14-.3.3 protein
Jure_04562.t1	Chr07	19640000	19710000	70000	0.253285	resistance protein
Jure_16298.t1	Chr07	35015000	35050000	35000	0.252665	Lipase (class 3)
Jure_16299.t1	Chr07	35015000	35050000	35000	0.252665	STYKc
Jure_28714.t1	Chr07	2535000	2555000	20000	0.252008	Retrotransposon protein
Jure_17310.t1	Chr07	45940000	45970000	30000	0.246654	(ABC) transporter
Jure_17311.t1	Chr07	45940000	45970000	30000	0.246654	Pleiotropic drug resistance protein
Jure_17312.t1	Chr07	45940000	45970000	30000	0.246654	60S acidic ribosomal protein
Jure_26903.t1	Chr07	45940000	45970000	30000	0.246654	60S acidic ribosomal protein
Jure_06689.t1	Chr07	13790000	13805000	15000	0.240596	K10406 kinesin family member C2 C3
Jure_21986.t1	Chr07	13790000	13805000	15000	0.240596	K10406 kinesin family member C2 C3
Jure_17295.t2	Chr07	46135000	46155000	20000	0.239036	Protein of unknown function (DUF1644)
Jure_17296.t1	Chr07	46135000	46155000	20000	0.239036	Tesmin TSO1-like CXC domain containing protein
Jure_13516.t1	Chr07	17870000	17895000	25000	0.230318	mTERF
Jure_06153.t1	Chr07	450000	480000	30000	0.223952	Receptor
Jure_06154.t1	Chr07	450000	480000	30000	0.223952	Galactosyl transferase GMA12 MNN10 family protein
Jure_00321.t2	Chr07	39250000	39270000	20000	0.217756	protein ubiquitination
Jure_00322.t1	Chr07	39250000	39270000	20000	0.217756	Regulator of chromosome condensation
Jure_11508.t2	Chr07	52330000	52355000	25000	0.217364	Inherit from KOG: Set and mynd domain containing
Jure_27477.t1	Chr07	25585000	25600000	15000	0.215348	dCTP pyrophosphatase
Jure_11181.t1	Chr07	51585000	51600000	15000	0.210785	allergen and extensin family protein
Jure_26248.t1	Chr07	46520000	46540000	20000	0.208669	PTI1-like tyrosine-protein kinase
Jure_26249.t1	Chr07	46520000	46540000	20000	0.208669	pre-mRNA-processing-splicing factor
Jure_12016.t1	Chr07	1825000	1850000	25000	0.206263	Lipase (class 3)
Jure_04107.t1	Chr07	38665000	38675000	10000	0.205512	NA
Jure_04108.t1	Chr07	38665000	38675000	10000	0.205512	NA
Jure_22764.t1	Chr07	38335000	38350000	15000	0.201832	Pentatricopeptide repeat-containing protein
Jure_22002.t1	Chr07	17690000	17710000	20000	0.198152	serine threonine protein kinase
Jure_16534.t1	Chr07	4080000	4110000	30000	0.197975	AP-3 complex subunit
Jure_11396.t1	Chr07	21910000	21935000	25000	0.194143	disease resistance protein At5g66900-like
Jure_11238.t1	Chr07	52135000	52155000	20000	0.19053	UPF0176 protein
Jure_04990.t1	Chr07	7325000	7335000	10000	0.189454	AAA-type ATPase family protein
Jure_04991.t1	Chr07	7325000	7335000	10000	0.189454	AAA-type ATPase family protein
Jure_23720.t1	Chr07	25440000	25465000	25000	0.180484	Hydrolyzes glycerol-phospholipids at the terminal phosphodiesteric bond (By similarity)
Jure_11096.t1	Chr07	50700000	50715000	15000	0.179414	pattern formation protein
Jure_09266.t1	Chr07	10675000	10690000	15000	0.176296	tetratricopeptide repeat domain containing protein
Jure_21429.t1	Chr07	4285000	4320000	35000	0.174061	Serine Threonine protein kinase
Jure_23031.t2	Chr07	16910000	16920000	10000	0.172596	CAS1 domain-containing protein
Jure_23032.t1	Chr07	16910000	16920000	10000	0.172596	CAS1 domain-containing protein
Jure_23036.t1	Chr07	16910000	16920000	10000	0.172596	CAS1 domain-containing protein
Jure_30306.t1	Chr07	765000	775000	10000	0.17241	glycosyl hydrolase family protein 17
Jure_29924.t1	Chr07	8055000	8090000	35000	0.170879
Jure_11508.t2	Chr07	52370000	52380000	10000	0.169693	Inherit from KOG: Set and mynd domain containing
Jure_04563.t1	Chr07	19935000	19950000	15000	0.167573	Disease resistance protein
Jure_26576.t1	Chr07	37495000	37505000	10000	0.167003	IQ-domain
Jure_11505.t1	Chr07	52275000	52295000	20000	0.16474	NA
Jure_11506.t1	Chr07	52275000	52295000	20000	0.16474	Hydroxyacylglutathione hydrolase
Jure_21526.t1	Chr07	18080000	18090000	10000	0.163068	NA
Jure_22693.t1	Chr07	47985000	47995000	10000	0.16143	Pentatricopeptide repeat-containing protein
Jure_22691.t1	Chr07	47985000	47995000	10000	0.16143	Protein of unknown function DUF260
Jure_22692.t1	Chr07	47985000	47995000	10000	0.16143	lob domain-containing protein
Jure_17953.t1	Chr07	10105000	10115000	10000	0.160406	Pfam:DUF231
Jure_07540.t1	Chr07	25980000	25990000	10000	0.158704	Component of the eukaryotic translation initiation factor 3 (eIF-3) complex, which is involved in protein synthesis and, together with other initiation factors, stimulates binding of mRNA and methionyl-tRNAi to the 40S ribosome (By similarity)
Jure_02838.t1	Chr07	935000	945000	10000	0.157063	Ribonuclease III
Jure_12048.t1	Chr07	1475000	1485000	10000	0.155976	LRR receptor-like serine threonine-protein kinase
Jure_18522.t1	Chr07	38085000	38095000	10000	0.155717	NA
Jure_27852.t1	Chr07	46795000	46805000	10000	0.153648	NA
Jure_08612.t1	Chr08	10315000	10360000	45000	0.355137	gtp-binding protein
Jure_08613.t1	Chr08	10315000	10360000	45000	0.355137	cytochrome P450
Jure_08614.t1	Chr08	10315000	10360000	45000	0.355137	cytochrome P450
Jure_19693.t1	Chr08	21895000	21935000	40000	0.395972	NA
Jure_08611.t1	Chr08	10315000	10360000	45000	0.355137	NA
Jure_29492.t1	Chr08	25530000	25570000	40000	0.336576	NA
Jure_29979.t1	Chr08	25530000	25570000	40000	0.336576	NA
Jure_05508.t1	Chr08	1985000	2000000	15000	0.324192	NA
Jure_05509.t1	Chr08	1985000	2000000	15000	0.324192	NA
Jure_20121.t1	Chr08	20020000	20035000	15000	0.28284	Sugar carrier protein
Jure_04919.t1	Chr08	2475000	2490000	15000	0.278266	NA
Jure_04920.t1	Chr08	2475000	2490000	15000	0.278266	Component of the eukaryotic translation initiation factor 3 (eIF-3) complex, which is involved in protein synthesis and, together with other initiation factors, stimulates binding of mRNA and methionyl-tRNAi to the 40S ribosome (By similarity)
Jure_11662.t1	Chr08	680000	700000	20000	0.274954	Nuclear nucleic acid-binding protein
Jure_03417.t1	Chr08	1285000	1320000	35000	0.272727	NA
Jure_05823.t1	Chr08	1285000	1320000	35000	0.272727	Cellulose synthase A catalytic subunit 1 UDP-forming
Jure_03659.t1	Chr08	3455000	3470000	15000	0.260771	cadmium zinc-transporting ATPase
Jure_28867.t1	Chr08	21260000	21285000	25000	0.259803	auxin-responsive protein
Jure_28072.t1	Chr08	1035000	1130000	95000	0.256213	Proline-rich protein
Jure_28077.t1	Chr08	1035000	1130000	95000	0.256213	galactosyltransferase activity
Jure_28078.t1	Chr08	1035000	1130000	95000	0.256213	Cysteinyl-tRNA
Jure_28079.t1	Chr08	1035000	1130000	95000	0.256213	heparanase-like protein
Jure_00413.t1	Chr08	10145000	10190000	45000	0.25082	GRAS family transcription factor
Jure_00414.t1	Chr08	10145000	10190000	45000	0.25082	GRAS family transcription factor
Jure_00415.t1	Chr08	10145000	10190000	45000	0.25082	Pfam:DUF231
Jure_11362.t1	Chr08	10145000	10190000	45000	0.25082	WRKY
Jure_27391.t1	Chr08	10145000	10190000	45000	0.25082	GRAS family transcription factor
Jure_11368.t1	Chr08	10040000	10065000	25000	0.250444	Pentatricopeptide repeat-containing protein
Jure_11369.t1	Chr08	10040000	10065000	25000	0.250444	PPIases accelerate the folding of proteins. It catalyzes the cis-trans isomerization of proline imidic peptide bonds in oligopeptides (By similarity)
Jure_07682.t1	Chr08	23885000	23900000	15000	0.249977	3-dehydroquinate synthase
Jure_25271.t1	Chr08	875000	905000	30000	0.249646	Transcription factor
Jure_25272.t1	Chr08	875000	905000	30000	0.249646	Plant protein of unknown function (DUF868)
Jure_11673.t1	Chr08	825000	865000	40000	0.241669	U-box domain-containing protein
Jure_25275.t1	Chr08	825000	865000	40000	0.241669	CHROMO
Jure_23955.t1	Chr08	6065000	6085000	20000	0.228914	protein odr-4 homolog
Jure_12497.t1	Chr08	28830000	28855000	25000	0.226929	Nuclear transcription factor Y subunit
Jure_11649.t1	Chr08	530000	555000	25000	0.220656	Serine threonine-protein kinase-like protein
Jure_21920.t1	Chr08	530000	555000	25000	0.220656	receptor-like protein kinase
Jure_21921.t1	Chr08	530000	555000	25000	0.220656	Serine threonine-protein kinase-like protein
Jure_07315.t1	Chr08	17500000	17515000	15000	0.219694	Transcription factor
Jure_15005.t1	Chr08	9765000	9785000	20000	0.214125	ADP-ribosylation factor
Jure_08842.t1	Chr08	2200000	2215000	15000	0.208063	LRR receptor-like serine threonine-protein kinase
Jure_12090.t1	Chr08	2200000	2215000	15000	0.208063	LRR receptor-like serine threonine-protein kinase
Jure_10986.t1	Chr08	16405000	16460000	55000	0.20644	Acetolactate synthase small subunit
Jure_13277.t1	Chr08	29020000	29040000	20000	0.201465	NA
Jure_00076.t1	Chr08	28640000	28660000	20000	0.200234	Ribosomal L18p/L5e family
Jure_05225.t1	Chr08	10585000	10605000	20000	0.199673	NA
Jure_05837.t1	Chr08	1160000	1180000	20000	0.194455	Core-2/I-Branching enzyme
Jure_05116.t1	Chr08	8660000	8695000	35000	0.19407	Insulinase (Peptidase family M16)
Jure_05117.t1	Chr08	8660000	8695000	35000	0.19407	Insulinase (Peptidase family M16)
Jure_05118.t1	Chr08	8660000	8695000	35000	0.19407	calcium-binding protein
Jure_09044.t1	Chr08	10615000	10625000	10000	0.19307	Retrotransposon protein
Jure_26485.t1	Chr08	21380000	21390000	10000	0.191451	subtilase family
Jure_06767.t2	Chr08	15540000	15560000	20000	0.185047	Transmembrane BAX inhibitor motif-containing protein
Jure_05988.t1	Chr08	21000000	21030000	30000	0.183371	Protein of unknown function (DUF1685)
Jure_30436.t1	Chr08	21000000	21030000	30000	0.183371	Protein of unknown function (DUF1685)
Jure_11654.t2	Chr08	610000	625000	15000	0.177746	Dynamin-related protein
Jure_11655.t1	Chr08	610000	625000	15000	0.177746	pheophorbide a oxygenase
Jure_02006.t1	Chr08	6285000	6305000	20000	0.172043	Abscisic acid 8'-hydroxylase
Jure_12495.t1	Chr08	28865000	28885000	20000	0.170237	Zn-finger in Ran binding protein and others
Jure_03176.t1	Chr08	17295000	17310000	15000	0.167673	U-box domain-containing protein
Jure_05124.t1	Chr08	8625000	8635000	10000	0.1654	Protein of unknown function, DUF547
Jure_26395.t1	Chr08	1425000	1445000	20000	0.164595	K14797 essential nuclear protein 1
Jure_02973.t1	Chr08	21450000	21460000	10000	0.163158	peptidase (S8 and S53, subtilisin, kexin, sedolisin
Jure_28874.t1	Chr08	23575000	23585000	10000	0.161181	La domain
Jure_23943.t1	Chr08	6190000	6205000	15000	0.159705	This protein plays a role in synthesis of starch. It catalyzes the synthesis of the activated glycosyl donor, ADP- glucose from Glc-1-P and ATP (By similarity)
Jure_30459.t1	Chr08	27055000	27065000	10000	0.159001	Squalene
Jure_06291.t1	Chr08	2555000	2565000	10000	0.157318	bark storage protein A-like
Jure_05122.t1	Chr08	8640000	8655000	15000	0.157247	receptor-like protein kinase
Jure_00666.t1	Chr08	28460000	28470000	10000	0.15501	PHD-finger
Jure_29794.t1	Chr08	28460000	28470000	10000	0.15501	PHD-finger
Jure_15018.t1	Chr08	10025000	10035000	10000	0.154268	Pentatricopeptide repeat-containing protein
Jure_25235.t1	Chr09	945000	955000	10000	0.240096	UPF0481 protein
Jure_03357.t1	Chr09	13315000	13355000	40000	0.23625	methionine sulfoxide reductase
Jure_03358.t1	Chr09	13315000	13355000	40000	0.23625	NA
Jure_03359.t1	Chr09	13315000	13355000	40000	0.23625	Ubiquitin-2 like Rad60 SUMO-like
Jure_18793.t1	Chr09	20000000	20015000	15000	0.212532	expressed protein
Jure_26399.t1	Chr09	1855000	1880000	25000	0.197884	Omega-hydroxypalmitate O-feruloyl
Jure_20195.t1	Chr09	21985000	22000000	15000	0.19724	Beta-1,3-galactosyltransferase
Jure_20196.t2	Chr09	21985000	22000000	15000	0.19724	receptor-like serine threonine-protein kinase
Jure_03675.t1	Chr09	19250000	19280000	30000	0.192147	Inherit from euNOG: CHCH domain containing protein
Jure_18732.t1	Chr09	19250000	19280000	30000	0.192147	Inherit from euNOG: CHCH domain containing protein
Jure_26496.t1	Chr09	18060000	18070000	10000	0.165622	Ankyrin repeat-containing protein
Jure_20275.t1	Chr09	22785000	22795000	10000	0.162314	Serine threonine-protein kinase
Jure_20361.t1	Chr09	23550000	23565000	15000	0.159632	PHD finger family protein
Jure_20362.t1	Chr09	23550000	23565000	15000	0.159632	PHD finger family protein
Jure_22592.t1	Chr10	2460000	2475000	15000	0.235642	Methyltransferase domain
Jure_04322.t1	Chr10	7055000	7085000	30000	0.23433	Cyclin-dependent kinase
Jure_10178.t1	Chr10	7055000	7085000	30000	0.23433	glutamyl-tRNA(Gln) amidotransferase subunit
Jure_05528.t1	Chr10	1335000	1350000	15000	0.226711	Transcription factor
Jure_01957.t1	Chr10	7175000	7195000	20000	0.219271
Jure_06069.t1	Chr10	7175000	7195000	20000	0.219271	Transferase family
Jure_18247.t1	Chr10	6240000	6280000	40000	0.210823	SRF-type transcription factor (DNA-binding and dimerisation domain)
Jure_30012.t1	Chr10	5290000	5300000	10000	0.200548	structural maintenance of chromosomes protein
Jure_25796.t1	Chr10	60000	80000	20000	0.197508	SynN
Jure_26369.t1	Chr10	5315000	5330000	15000	0.192352	luc7-like protein 3-like
Jure_26370.t1	Chr10	5315000	5330000	15000	0.192352	glycerol-3-phosphate transporter
Jure_26371.t1	Chr10	5315000	5330000	15000	0.192352	luc7-like protein 3-like
Jure_26372.t1	Chr10	5315000	5330000	15000	0.192352	glycerol-3-phosphate transporter
Jure_10271.t1	Chr10	22675000	22690000	15000	0.189644	equilibrative nucleoside transporter
Jure_13539.t1	Chr10	22675000	22690000	15000	0.189644	Monodehydroascorbate reductase
Jure_23802.t1	Chr10	12820000	12840000	20000	0.184718	basic intrinsic protein
Jure_25816.t1	Chr10	385000	400000	15000	0.178512	Glutaredoxin
Jure_25817.t1	Chr10	385000	400000	15000	0.178512	DELLA protein GAI1-like
Jure_25848.t1	Chr10	585000	600000	15000	0.174234	Enzyme of the cupin superfamily
Jure_06574.t1	Chr10	2570000	2585000	15000	0.164897	ATP synthase mitochondrial F1 complex assembly factor
Jure_06575.t1	Chr10	2570000	2585000	15000	0.164897	succinate dehydrogenase
Jure_27111.t1	Chr10	3545000	3565000	20000	0.16484	NA
Jure_22345.t1	Chr10	37505000	37515000	10000	0.162792	Rrp15p
Jure_27928.t1	Chr10	1540000	1550000	10000	0.160197	hypersensitive-induced response protein
Jure_13275.t1	Chr10	14530000	14540000	10000	0.160088	epidermal patterning factor
Jure_11837.t1	Chr10	8040000	8050000	10000	0.159442	Cation H( ) antiporter
Jure_22987.t1	Chr10	36240000	36250000	10000	0.157192	Glutathione S-transferase, C-terminal domain
Jure_22991.t1	Chr10	36240000	36250000	10000	0.157192	Glutathione S-transferase, C-terminal domain
Jure_22992.t1	Chr10	36240000	36250000	10000	0.157192	Fanconi anemia group F protein (FANCF)
Jure_06384.t1	Chr10	1160000	1170000	10000	0.155621	phosphate transporter PHO1 homolog
Jure_12273.t2	Chr11	33790000	33990000	200000	0.392393	LRR receptor-like serine threonine-protein kinase
Jure_12274.t1	Chr11	33790000	33990000	200000	0.392393	Xyloglucan endotransglucosylase hydrolase protein
Jure_12278.t1	Chr11	33790000	33990000	200000	0.392393	Inherit from NOG: epidermal patterning factor-like protein
Jure_12284.t1	Chr11	33790000	33990000	200000	0.392393	oleosin 16 kDa-like
Jure_12285.t1	Chr11	33790000	33990000	200000	0.392393	Serine threonine-protein kinase
Jure_12286.t1	Chr11	33790000	33990000	200000	0.392393	6-phosphofructokinase
Jure_20827.t1	Chr11	32855000	32935000	80000	0.350042	Replication protein A
Jure_20835.t1	Chr11	32780000	32845000	65000	0.350426	Integral membrane Yip1 family protein
Jure_20837.t1	Chr11	32780000	32845000	65000	0.350426	4-coumarate-coa ligase
Jure_20841.t1	Chr11	32710000	32755000	45000	0.353544	Nicotianamine synthase protein
Jure_20844.t1	Chr11	32710000	32755000	45000	0.353544	Xyloglucan endotransglucosylase hydrolase protein
Jure_20845.t1	Chr11	32710000	32755000	45000	0.353544	Xyloglucan endotransglucosylase hydrolase protein
Jure_20846.t1	Chr11	32710000	32755000	45000	0.353544	Xyloglucan endotransglucosylase hydrolase protein
Jure_20847.t1	Chr11	32710000	32755000	45000	0.353544	Xyloglucan endotransglucosylase hydrolase protein
Jure_28621.t1	Chr11	33095000	33250000	155000	0.34438	Pentatricopeptide repeat-containing protein
Jure_12276.t1	Chr11	33790000	33990000	200000	0.392393	NA
Jure_12293.t1	Chr11	33790000	33990000	200000	0.392393	NA
Jure_20833.t3	Chr11	32780000	32845000	65000	0.350426	NA
Jure_20836.t1	Chr11	32780000	32845000	65000	0.350426	NA
Jure_20826.t1	Chr11	32855000	32935000	80000	0.350042	NA
Jure_20828.t1	Chr11	32855000	32935000	80000	0.350042	NA
Jure_20831.t1	Chr11	32855000	32935000	80000	0.350042	NA
Jure_01902.t1	Chr11	33095000	33250000	155000	0.34438	NA
Jure_05350.t1	Chr11	33095000	33250000	155000	0.34438	NA
Jure_05351.t1	Chr11	33095000	33250000	155000	0.34438	NA
Jure_03446.t1	Chr11	30765000	30790000	25000	0.268421	(pyridoxamine) 5'-phosphate oxidase
Jure_05580.t1	Chr11	30765000	30790000	25000	0.268421	NA
Jure_05581.t1	Chr11	30765000	30790000	25000	0.268421	Inherit from KOG: mitochondrial transcription termination
Jure_24256.t1	Chr11	24140000	24160000	20000	0.266965	WD repeat domain phosphoinositide-interacting protein
Jure_01601.t1	Chr11	33015000	33085000	70000	0.264052	NifU-like protein 3
Jure_01602.t1	Chr11	33015000	33085000	70000	0.264052	Protein of unknown function (DUF1517)
Jure_02436.t1	Chr11	33015000	33085000	70000	0.264052	Plasma membrane
Jure_01585.t1	Chr11	33425000	33460000	35000	0.262568	heat shock
Jure_01586.t1	Chr11	33425000	33460000	35000	0.262568	Uncharacterised conserved protein
Jure_01882.t1	Chr11	33425000	33460000	35000	0.262568	mannosyl-oligosaccharide 1,2-alpha-mannosidase
Jure_04809.t1	Chr11	24310000	24370000	60000	0.259183	dol-P-Man Man(5)GlcNAc(2)-PP-Dol alpha-1,3-mannosyltransferase-like
Jure_05282.t1	Chr11	24310000	24370000	60000	0.259183	dol-P-Man Man(5)GlcNAc(2)-PP-Dol alpha-1,3-mannosyltransferase-like
Jure_06997.t1	Chr11	24310000	24370000	60000	0.259183	dol-P-Man Man(5)GlcNAc(2)-PP-Dol alpha-1,3-mannosyltransferase-like
Jure_27324.t1	Chr11	24310000	24370000	60000	0.259183	dol-P-Man Man(5)GlcNAc(2)-PP-Dol alpha-1,3-mannosyltransferase-like
Jure_27301.t1	Chr11	1200000	1225000	25000	0.254747	Frigida-like protein
Jure_29830.t1	Chr11	1200000	1225000	25000	0.254747	Trafficking protein particle complex subunit
Jure_21895.t1	Chr11	23645000	23655000	10000	0.253045	zinc finger protein
Jure_01892.t1	Chr11	33255000	33330000	75000	0.25081	homeobox protein
Jure_01893.t1	Chr11	33255000	33330000	75000	0.25081	Tryptophanyl-tRNA synthetase
Jure_01895.t1	Chr11	33255000	33330000	75000	0.25081	Inherit from euNOG: expressed protein
Jure_01899.t1	Chr11	33255000	33330000	75000	0.25081	subtilisin-like
Jure_16864.t1	Chr11	15985000	16010000	25000	0.247356	peroxidase
Jure_11312.t1	Chr11	8255000	8325000	70000	0.245941	D-2-hydroxyglutarate dehydrogenase
Jure_14968.t1	Chr11	17420000	17475000	55000	0.242686	CBS domain-containing protein
Jure_25935.t1	Chr11	30925000	30945000	20000	0.237531	amino acid transporter
Jure_12326.t1	Chr11	34285000	34300000	15000	0.234676	FAD-binding and arabino-lactone oxidase domains containing protein
Jure_12267.t1	Chr11	33760000	33785000	25000	0.232087	vesicle transport protein
Jure_14966.t1	Chr11	17385000	17415000	30000	0.229151	RECEPTOR-like protein
Jure_11318.t1	Chr11	8170000	8245000	75000	0.227786	resistance protein
Jure_20824.t1	Chr11	32940000	32960000	20000	0.226326	Protein of unknown function (DUF1777)
Jure_20825.t1	Chr11	32940000	32960000	20000	0.226326	RuBisCO catalyzes two reactions the carboxylation of D- ribulose 1,5-bisphosphate, the primary event in carbon dioxide fixation, as well as the oxidative fragmentation of the pentose substrate. Both reactions occur simultaneously and in competition at the same active site (By similarity)
Jure_01882.t1	Chr11	33365000	33420000	55000	0.225883	mannosyl-oligosaccharide 1,2-alpha-mannosidase
Jure_07920.t1	Chr11	3800000	3820000	20000	0.221995	sugar transporter
Jure_01890.t1	Chr11	33335000	33360000	25000	0.217618	TRNA-specific adenosine deaminase
Jure_01891.t1	Chr11	33335000	33360000	25000	0.217618	PHD
Jure_07914.t1	Chr11	3725000	3750000	25000	0.210874	Component of the FACT complex, a general chromatin factor that acts to reorganize nucleosomes. The FACT complex is involved in multiple processes that require DNA as a template such as mRNA elongation, DNA replication and DNA repair. During transcription elongation the FACT complex acts as a histone chaperone that both destabilizes and restores nucleosomal structure. It facilitates the passage of…
Jure_15481.t1	Chr11	24910000	24930000	20000	0.210769	Sucrose-cleaving enzyme that provides UDP-glucose and fructose for various metabolic pathways (By similarity)
Jure_15482.t1	Chr11	24910000	24930000	20000	0.210769	Endoglucanase
Jure_10301.t1	Chr11	5915000	5940000	25000	0.199705	UDP-rhamnose rhamnosyltransferase
Jure_04202.t1	Chr11	32965000	32980000	15000	0.195361	Carboxypeptidase
Jure_18721.t2	Chr11	18820000	18830000	10000	0.193734	Transcription factor
Jure_11284.t1	Chr11	8940000	8970000	30000	0.191933	Kinesin motor family protein
Jure_10303.t1	Chr11	5950000	5975000	25000	0.189365	UDP-Glycosyltransferase
Jure_27922.t1	Chr11	4340000	4360000	20000	0.173975	STYKc
Jure_27923.t1	Chr11	4340000	4360000	20000	0.173975	receptor-like protein kinase
Jure_16868.t1	Chr11	15730000	15740000	10000	0.169565	Proliferation-associated protein
Jure_02405.t1	Chr11	31760000	31770000	10000	0.169303	sugar transport protein
Jure_18725.t2	Chr11	18970000	19010000	40000	0.168602	gamma-tubulin complex component
Jure_23691.t1	Chr11	27345000	27360000	15000	0.166163	Voltage-dependent rectifying anion channel that facilitates the translocation between chloroplast and cytoplasm of phosphorylated carbohydrates such as triosephosphate, 3- phosphoglycerate and inorganic phosphate (Pi) depending of ATP to triosephosphate ratio in the plastidial intermembrane space
Jure_23692.t1	Chr11	27345000	27360000	15000	0.166163	RING-H2 finger protein
Jure_27857.t1	Chr11	14650000	14665000	15000	0.165266	NA
Jure_18723.t1	Chr11	18905000	18930000	25000	0.164257	Calcineurin-like phosphoesterase
Jure_08480.t1	Chr11	30315000	30330000	15000	0.163949	SANT
Jure_18725.t2	Chr11	19015000	19030000	15000	0.159911	gamma-tubulin complex component
Jure_18724.t1	Chr11	18945000	18960000	15000	0.158662	Protein of unknown function (DUF565)
Jure_14942.t1	Chr11	16130000	16140000	10000	0.154615	peroxidase
Jure_13735.t1	Chr12	14365000	14400000	35000	0.303445	solute carrier family 35 member
Jure_23846.t1	Chr12	16990000	17075000	85000	0.349695	Rapid ALkalinization Factor (RALF)
Jure_23843.t1	Chr12	16990000	17075000	85000	0.349695	NA
Jure_22726.t1	Chr12	6900000	6920000	20000	0.30928	NA
Jure_16114.t1	Chr12	20255000	20295000	40000	0.28222	phospholipase d
Jure_15109.t1	Chr12	15950000	15990000	40000	0.279331	importin-7 homolog
Jure_25512.t1	Chr12	18660000	18685000	25000	0.260957	novel plant snare
Jure_22741.t1	Chr12	7220000	7265000	45000	0.240614	Pentatricopeptide repeat-containing protein
Jure_22740.t1	Chr12	7220000	7265000	45000	0.240614	DNA-dependent RNA polymerase catalyzes the transcription of DNA into RNA using the four ribonucleoside triphosphates as substrates (By similarity)
Jure_22745.t1	Chr12	7410000	7430000	20000	0.235367	sulfate transporter
Jure_26227.t1	Chr12	28555000	28570000	15000	0.231884	Alpha-1,4-galacturonosyltransferase
Jure_03864.t1	Chr12	17420000	17465000	45000	0.230112	eRF1 domain 3
Jure_09201.t1	Chr12	14895000	14915000	20000	0.216613	Lipase (class 3)
Jure_27371.t1	Chr12	14895000	14915000	20000	0.216613	Lipase (class 3)
Jure_15105.t1	Chr12	15675000	15695000	20000	0.215213	UDP-glycosyltransferase 92A1-like
Jure_06362.t1	Chr12	6465000	6490000	25000	0.209229	abscisic acid receptor
Jure_24065.t1	Chr12	4875000	4885000	10000	0.207605	Hydroxymethylglutaryl-CoA lyase
Jure_01722.t1	Chr12	18525000	18555000	30000	0.203227	ribosomal protein
Jure_12592.t1	Chr12	28165000	28185000	20000	0.197484	Pentatricopeptide repeat-containing protein
Jure_12596.t1	Chr12	28210000	28225000	15000	0.197179	NA
Jure_07512.t1	Chr12	9030000	9045000	15000	0.195918	Protein of unknown function (DUF1295)
Jure_07513.t1	Chr12	9030000	9045000	15000	0.195918	transcription factor 25-like
Jure_25506.t1	Chr12	18785000	18805000	20000	0.192509	Beige/BEACH domain
Jure_01719.t1	Chr12	18605000	18630000	25000	0.190127	Pyruvate dehydrogenase
Jure_21741.t1	Chr12	21285000	21310000	25000	0.189823	serine threonine-protein kinase
Jure_27312.t1	Chr12	25780000	25795000	15000	0.183647	Dormancy/auxin associated protein
Jure_06182.t1	Chr12	30040000	30055000	15000	0.175061	NA
Jure_00830.t2	Chr12	26980000	26995000	15000	0.174025	Pentatricopeptide repeat-containing protein
Jure_16143.t1	Chr12	20745000	20760000	15000	0.172735	40S ribosomal protein S21
Jure_01723.t1	Chr12	18510000	18520000	10000	0.170962	Cbl-interacting protein kinase
Jure_16055.t1	Chr12	18950000	18965000	15000	0.170672	polygalacturonase
Jure_18920.t1	Chr12	2520000	2530000	10000	0.169228	NA
Jure_03508.t1	Chr12	8400000	8410000	10000	0.168178	NAC domain-containing protein
Jure_17417.t1	Chr12	25855000	25870000	15000	0.167269	TIFY
Jure_22720.t1	Chr12	6790000	6800000	10000	0.159836	F-Box protein
Jure_18911.t1	Chr12	2415000	2425000	10000	0.159315	transcription initiation factor
Jure_18949.t2	Chr12	2885000	2910000	25000	0.158616	gamma carbonic anhydrase
Jure_21994.t1	Chr12	18970000	18980000	10000	0.155711	phosphatase 2C
Jure_17479.t1	Chr12	25140000	25150000	10000	0.155403	rab gdp dissociation inhibitor
Jure_12180.t1	Chr13	11625000	11640000	15000	0.336999	NA
Jure_27543.t1	Chr13	11625000	11640000	15000	0.336999	NA
Jure_30507.t1	Chr13	26865000	26895000	30000	0.323057	NA
Jure_15096.t1	Chr13	14515000	14540000	25000	0.271026	UDP-glycosyltransferase 74B1-like
Jure_11686.t2	Chr13	2275000	2305000	30000	0.258055	NA
Jure_11687.t1	Chr13	2275000	2305000	30000	0.258055	proline iminopeptidase
Jure_08521.t1	Chr13	27620000	27655000	35000	0.245647	dynamin-related protein
Jure_08241.t1	Chr13	34825000	34845000	20000	0.245172	Inherit from KOG: replication factor c
Jure_22619.t1	Chr13	4830000	4850000	20000	0.233992	WD domain, G-beta repeat
Jure_15948.t1	Chr13	9700000	9715000	15000	0.215562	ANK
Jure_15224.t1	Chr13	29630000	29680000	50000	0.215461	EamA-like transporter family
Jure_14775.t1	Chr13	6515000	6525000	10000	0.194411	plasma membrane intrinsic protein
Jure_14776.t1	Chr13	6515000	6525000	10000	0.194411	plasma membrane intrinsic protein
Jure_29421.t1	Chr13	2170000	2190000	20000	0.193557	cysteine-rich secretory protein
Jure_29422.t1	Chr13	2170000	2190000	20000	0.193557	Pathogenesis-related protein
Jure_05551.t1	Chr13	12940000	12960000	20000	0.180901	DUF1338
Jure_28709.t1	Chr13	1695000	1705000	10000	0.180738	magnesium transporter
Jure_09643.t1	Chr13	26165000	26175000	10000	0.174397	phosphate
Jure_15572.t1	Chr13	33540000	33565000	25000	0.172349	calmodulin-binding transcription activator
Jure_18626.t1	Chr13	36675000	36685000	10000	0.170446	Inherit from KOG: Retrotransposon protein
Jure_06039.t1	Chr13	15420000	15435000	15000	0.169968	Acetyltransferase (GNAT) family
Jure_17350.t1	Chr13	1240000	1250000	10000	0.165953	DNA repair protein
Jure_11580.t1	Chr13	14015000	14025000	10000	0.164133	Short-chain type dehydrogenase
Jure_08275.t1	Chr13	34335000	34345000	10000	0.163472	peptidyl-tRNA hydrolase
Jure_25776.t2	Chr13	34335000	34345000	10000	0.163472	peptidyl-tRNA hydrolase
Jure_20790.t1	Chr13	18690000	18700000	10000	0.160472	6-phosphogluconate dehydrogenase NAD-binding domain-containing protein
Jure_03888.t1	Chr13	39460000	39470000	10000	0.154929	Prolyl-tRNA
Jure_07060.t1	Chr13	6045000	6055000	10000	0.154759	Urb2/Npa2 family
Jure_00443.t1	Chr13	2985000	2995000	10000	0.153764	LMBR1 domain-containing protein 2 homolog A-like
Jure_02934.t1	Chr14	965000	1005000	40000	0.396608	intron-binding protein
Jure_02936.t1	Chr14	965000	1005000	40000	0.396608	Plant calmodulin-binding domain
Jure_11698.t1	Chr14	755000	785000	30000	0.42608	MADS-box protein
Jure_15324.t1	Chr14	3350000	3380000	30000	0.367855	Ribosomal protein S14
Jure_26283.t1	Chr14	3550000	3600000	50000	0.369177	ACT domain-containing protein
Jure_26284.t1	Chr14	3550000	3600000	50000	0.369177	germin-like protein
Jure_11699.t1	Chr14	755000	785000	30000	0.428233	NA
Jure_11701.t1	Chr14	755000	785000	30000	0.428233	NA
Jure_00463.t1	Chr14	3550000	3600000	50000	0.369177	NA
Jure_12573.t1	Chr14	3550000	3600000	50000	0.369177	NA
Jure_26282.t1	Chr14	3550000	3600000	50000	0.369177	NA
Jure_26285.t1	Chr14	3550000	3600000	50000	0.369177	NA
Jure_15391.t1	Chr14	2480000	2505000	25000	0.352447	NA
Jure_24854.t1	Chr14	1290000	1325000	35000	0.321165	NA
Jure_15992.t1	Chr14	24140000	24175000	35000	0.308539	NA
Jure_15401.t1	Chr14	2345000	2400000	55000	0.304956	NA
Jure_15402.t1	Chr14	2345000	2400000	55000	0.304956	NA
Jure_15403.t1	Chr14	2345000	2400000	55000	0.304956	NA
Jure_09109.t1	Chr14	7020000	7055000	35000	0.30229	NA
Jure_09111.t2	Chr14	7020000	7055000	35000	0.30229	NA
Jure_15355.t1	Chr14	2935000	3010000	75000	0.296504	VID27 cytoplasmic protein
Jure_03362.t1	Chr14	20880000	20935000	55000	0.293688	Bifunctional nitrilase nitrile hydratase
Jure_20914.t1	Chr14	20880000	20935000	55000	0.293688	Bifunctional nitrilase nitrile hydratase
Jure_20915.t1	Chr14	20880000	20935000	55000	0.293688	Bifunctional nitrilase nitrile hydratase
Jure_23759.t1	Chr14	20285000	20335000	50000	0.290646	transcription factor
Jure_23760.t1	Chr14	20285000	20335000	50000	0.290646	aspartic proteinase
Jure_15356.t1	Chr14	2880000	2930000	50000	0.282146	zinc finger protein
Jure_15357.t1	Chr14	2880000	2930000	50000	0.282146	zinc finger
Jure_15358.t1	Chr14	2880000	2930000	50000	0.282146	May cause loosening and extension of plant cell walls by disrupting non-covalent bonding between cellulose microfibrils and matrix glucans. No enzymatic activity has been found
Jure_20918.t1	Chr14	21005000	21030000	25000	0.280798	RNA-binding protein
Jure_05872.t1	Chr14	20340000	20360000	20000	0.259347	Pfam:DUF623
Jure_15336.t1	Chr14	3220000	3260000	40000	0.249275	Glycosyl transferase family 64 domain
Jure_15409.t1	Chr14	2270000	2320000	50000	0.247473	GRAM domain-containing protein 1A-like
Jure_20924.t1	Chr14	21110000	21150000	40000	0.235572	NAC domain-containing protein
Jure_20925.t1	Chr14	21110000	21150000	40000	0.235572	GCK domain
Jure_20926.t1	Chr14	21110000	21150000	40000	0.235572	Pollen proteins Ole e I like
Jure_15361.t1	Chr14	2855000	2870000	15000	0.221128	protein transport protein sec61
Jure_06878.t1	Chr14	5640000	5655000	15000	0.219691	LRR receptor-like serine threonine-protein kinase
Jure_09102.t1	Chr14	7105000	7135000	30000	0.215863	Domain of unknown function (DUF1771)
Jure_03369.t1	Chr14	9655000	9700000	45000	0.21358	Inherit from euNOG: expressed protein
Jure_03370.t1	Chr14	9655000	9700000	45000	0.21358	NA
Jure_14177.t1	Chr14	9655000	9700000	45000	0.21358	ribosomal protein S15a
Jure_14178.t1	Chr14	9655000	9700000	45000	0.21358	microtubule-associated protein
Jure_14179.t1	Chr14	9655000	9700000	45000	0.21358	Core component of nucleosome. Nucleosomes wrap and compact DNA into chromatin, limiting DNA accessibility to the cellular machineries which require DNA as a template. Histones thereby play a central role in transcription regulation, DNA repair, DNA replication and chromosomal stability. DNA accessibility is regulated via a complex set of post-translational modifications of histones, also called h…
Jure_14180.t1	Chr14	9655000	9700000	45000	0.21358	transcription factor
Jure_14181.t1	Chr14	9655000	9700000	45000	0.21358	NA
Jure_15384.t1	Chr14	2540000	2555000	15000	0.204942	Hydroquinone
Jure_18294.t1	Chr14	6720000	6735000	15000	0.202812	Sgf11 (transcriptional regulation protein)
Jure_15320.t1	Chr14	3425000	3445000	20000	0.19799	cyanidin-3-O-glucoside 2-O-glucuronosyltransferase-like
Jure_20915.t1	Chr14	20940000	20950000	10000	0.195603	Bifunctional nitrilase nitrile hydratase
Jure_09173.t1	Chr14	5295000	5315000	20000	0.192936	FAD dependent oxidoreductase
Jure_09174.t1	Chr14	5295000	5315000	20000	0.192936	Poly(A)-specific ribonuclease PARN-like
Jure_15368.t1	Chr14	2740000	2765000	25000	0.192502	Matrixin
Jure_15369.t1	Chr14	2740000	2765000	25000	0.192502	Squamosa promoter-binding-like protein
Jure_18299.t1	Chr14	6630000	6640000	10000	0.188422	Ethylene-overproduction protein
Jure_18300.t1	Chr14	6630000	6640000	10000	0.188422	receptor-like serine threonine-protein kinase
Jure_23761.t1	Chr14	20255000	20280000	25000	0.186933	5-3 exoribonuclease
Jure_14220.t1	Chr14	9115000	9125000	10000	0.183905	CAX-interacting protein
Jure_14171.t1	Chr14	9745000	9760000	15000	0.180888	zinc finger
Jure_14172.t1	Chr14	9745000	9760000	15000	0.180888	receptor-like protein kinase
Jure_21976.t1	Chr14	9745000	9760000	15000	0.180888	zinc finger
Jure_21977.t1	Chr14	9745000	9760000	15000	0.180888	receptor-like protein kinase
Jure_16003.t1	Chr14	24335000	24350000	15000	0.180639	F-box domain
Jure_11969.t1	Chr14	7275000	7290000	15000	0.17356	zinc finger CCCH domain-containing protein
Jure_00465.t1	Chr14	3620000	3655000	35000	0.172108	Pentatricopeptide repeat-containing protein
Jure_00467.t1	Chr14	3620000	3655000	35000	0.172108	Bile acid
Jure_26277.t1	Chr14	3500000	3520000	20000	0.168394	NifU-like protein 4
Jure_20920.t1	Chr14	21050000	21060000	10000	0.164744	mRNA-decapping enzyme-like
Jure_06326.t1	Chr14	21705000	21715000	10000	0.16283	Esterase lipase thioesterase family protein
Jure_04357.t1	Chr14	5170000	5185000	15000	0.162018	UDP-Glycosyltransferase
Jure_14234.t1	Chr14	5170000	5185000	15000	0.162018	UDP-Glycosyltransferase
Jure_26981.t1	Chr14	5170000	5185000	15000	0.162018	UDP-Glycosyltransferase
Jure_27051.t1	Chr14	5170000	5185000	15000	0.162018	UDP-Glycosyltransferase
Jure_27064.t1	Chr14	5170000	5185000	15000	0.162018	UDP-Glycosyltransferase
Jure_27107.t1	Chr14	5170000	5185000	15000	0.162018	UDP-Glycosyltransferase
Jure_11467.t1	Chr14	4635000	4645000	10000	0.161033	NA
Jure_18304.t1	Chr14	6565000	6580000	15000	0.16067	rab3 GTPase-activating protein catalytic subunit-like
Jure_09946.t1	Chr14	12370000	12380000	10000	0.156076	Protein disulfide isomerase
Jure_24343.t1	Chr15	1360000	1380000	20000	0.316029	NA
Jure_11788.t1	Chr15	3390000	3405000	15000	0.270812	Serine threonine-protein kinase
Jure_15494.t1	Chr15	440000	490000	50000	0.244178	S_TKc
Jure_15495.t1	Chr15	440000	490000	50000	0.244178	Aluminum-activated malate transporter
Jure_30344.t1	Chr15	2470000	2490000	20000	0.243616	1-aminocyclopropane-1-carboxylate oxidase
Jure_14339.t1	Chr15	19225000	19240000	15000	0.227426	APO protein
Jure_03209.t1	Chr15	11785000	11805000	20000	0.215323	E3 ubiquitin-protein ligase
Jure_11796.t1	Chr15	3295000	3315000	20000	0.212319	Glutaredoxin
Jure_14317.t1	Chr15	18900000	18910000	10000	0.212187	50S ribosomal protein L35
Jure_03208.t1	Chr15	11830000	11865000	35000	0.198897	NA
Jure_01519.t1	Chr15	5425000	5450000	25000	0.197692	Pfam:DUF827
Jure_01520.t1	Chr15	5425000	5450000	25000	0.197692	Chlorophyll A-B binding protein
Jure_01521.t1	Chr15	5425000	5450000	25000	0.197692	Sterol carrier protein 2
Jure_01522.t1	Chr15	5425000	5450000	25000	0.197692	thioredoxin-like 4
Jure_11779.t1	Chr15	3465000	3500000	35000	0.194924	Catalyzes the ferrous insertion into protoporphyrin IX (By similarity)
Jure_24753.t1	Chr15	12070000	12090000	20000	0.192841	Succinyl-coa ligase
Jure_07436.t1	Chr15	19610000	19630000	20000	0.183688	VAMP-like protein
Jure_07437.t1	Chr15	19610000	19630000	20000	0.183688	temperature-induced
Jure_11782.t1	Chr15	3435000	3450000	15000	0.18364	NA
Jure_11783.t2	Chr15	3435000	3450000	15000	0.18364	Pollen-specific protein
Jure_11784.t1	Chr15	3435000	3450000	15000	0.18364	homeobox
Jure_16565.t1	Chr15	10040000	10055000	15000	0.18184	Sucrose-cleaving enzyme that provides UDP-glucose and fructose for various metabolic pathways (By similarity)
Jure_30318.t1	Chr15	14730000	14745000	15000	0.179546
Jure_01615.t1	Chr15	3080000	3095000	15000	0.16934	SWI SNF complex subunit
Jure_11813.t1	Chr15	3080000	3095000	15000	0.16934	SWI SNF complex subunit
Jure_11814.t1	Chr15	3080000	3095000	15000	0.16934	SWI SNF complex subunit
Jure_02214.t1	Chr15	1770000	1780000	10000	0.166315	F-box protein
Jure_26080.t1	Chr15	1770000	1780000	10000	0.166315	DEAD-box ATP-dependent RNA helicase
Jure_07660.t1	Chr15	12105000	12115000	10000	0.163413	plastid division protein CDP1, chloroplastic-like
Jure_24752.t1	Chr15	12105000	12115000	10000	0.163413	plastid division protein CDP1, chloroplastic-like
Jure_14265.t1	Chr15	17770000	17780000	10000	0.158881	nucleic acid binding transcription factor zinc ion binding
Jure_03119.t2	Chr16	1860000	1990000	130000	0.37648	O-acyltransferase (WSD1-like)
Jure_03120.t1	Chr16	1860000	1990000	130000	0.37648	pectinesterase
Jure_03121.t1	Chr16	1860000	1990000	130000	0.37648	Sec12-like protein
Jure_03122.t1	Chr16	1860000	1990000	130000	0.37648	Nudix hydrolase
Jure_16648.t1	Chr16	7680000	7785000	105000	0.358836	HMG-Y-related protein A-like
Jure_25925.t1	Chr16	1860000	1990000	130000	0.37648	homeobox-leucine zipper protein
Jure_26463.t1	Chr16	800000	815000	15000	0.321812	NA
Jure_06731.t1	Chr16	8765000	8810000	45000	0.304218	NA
Jure_25027.t1	Chr16	2510000	2565000	55000	0.291337	fructose-bisphosphate aldolase
Jure_25028.t1	Chr16	2510000	2565000	55000	0.291337	phosphatidylserine synthase
Jure_25030.t1	Chr16	2510000	2565000	55000	0.291337	Mate efflux family protein
Jure_25031.t1	Chr16	2510000	2565000	55000	0.291337	Mate efflux family protein
Jure_25032.t1	Chr16	2510000	2565000	55000	0.291337	Mate efflux family protein
Jure_25018.t1	Chr16	2675000	2730000	55000	0.279607	Inherit from KOG: receptor-like protein kinase
Jure_25020.t1	Chr16	2675000	2730000	55000	0.279607	Aux IAA proteins are short-lived transcriptional factors that function as repressors of early auxin response genes at low auxin concentrations. Repression is thought to result from the interaction with auxin response factors (ARFs), proteins that bind to the auxin-responsive promoter element (AuxRE). Formation of heterodimers with ARF proteins may alter their ability to modulate early auxin respo…
Jure_09486.t1	Chr16	14930000	14980000	50000	0.277697	DELLA protein
Jure_26443.t1	Chr16	1035000	1100000	65000	0.274813	Folylpolyglutamate
Jure_26444.t1	Chr16	1035000	1100000	65000	0.274813	Inorganic phosphate transporter
Jure_28771.t1	Chr16	1035000	1100000	65000	0.274813	Inorganic phosphate transporter
Jure_03444.t1	Chr16	12640000	12665000	25000	0.272217	Peptidase family M3
Jure_00769.t1	Chr16	8985000	9045000	60000	0.257827	rna-dependent rna polymerase
Jure_26457.t1	Chr16	895000	925000	30000	0.250146	ABC transporter C family member
Jure_26458.t1	Chr16	895000	925000	30000	0.250146	Cyclin-dependent kinase
Jure_03165.t1	Chr16	16510000	16570000	60000	0.247065	BTB POZ domain-containing protein
Jure_04010.t1	Chr16	1770000	1810000	40000	0.237821	Nuclear movement family protein
Jure_13432.t1	Chr16	1770000	1810000	40000	0.237821	Nuclear movement family protein
Jure_09146.t1	Chr16	25110000	25160000	50000	0.229801	Transcription factor
Jure_28821.t1	Chr16	25110000	25160000	50000	0.229801	Transcription factor
Jure_28822.t1	Chr16	25110000	25160000	50000	0.229801	3-ketoacyl-coa synthase
Jure_29466.t1	Chr16	25110000	25160000	50000	0.229801	Transcription factor
Jure_12674.t1	Chr16	1375000	1400000	25000	0.229372	Potassium voltage-gated channel, subfamily H (Eag-related), member
Jure_02422.t1	Chr16	5305000	5320000	15000	0.2111	cytochrome P450
Jure_02423.t1	Chr16	5305000	5320000	15000	0.2111	integral membrane transporter family protein
Jure_10572.t1	Chr16	5305000	5320000	15000	0.2111	cytochrome P450
Jure_05904.t1	Chr16	11575000	11600000	25000	0.210571	Transferase family
Jure_26560.t2	Chr16	9585000	9640000	55000	0.210506	THO complex subunit
Jure_06489.t1	Chr16	15900000	15950000	50000	0.203391	cytochrome P450
Jure_26028.t1	Chr16	27985000	28000000	15000	0.199941	NA
Jure_26029.t1	Chr16	27985000	28000000	15000	0.199941	DNA-directed RNA Polymerase II
Jure_26036.t1	Chr16	27985000	28000000	15000	0.199941	NA
Jure_26037.t1	Chr16	27985000	28000000	15000	0.199941	DNA-directed RNA Polymerase II
Jure_00583.t1	Chr16	6705000	6725000	20000	0.199587
Jure_21352.t1	Chr16	12075000	12095000	20000	0.196489	type I inositol-1,4,5-trisphosphate 5-phosphatase
Jure_28918.t1	Chr16	8825000	8850000	25000	0.195699	rna-dependent rna polymerase
Jure_00597.t1	Chr16	6920000	6950000	30000	0.195423	serine threonine-protein kinase
Jure_00598.t1	Chr16	6920000	6950000	30000	0.195423	NA
Jure_06847.t1	Chr16	2200000	2210000	10000	0.19526	Heavy-metal-associated domain
Jure_26454.t1	Chr16	935000	950000	15000	0.192323	ABC transporter C family member
Jure_00585.t1	Chr16	6735000	6760000	25000	0.192016	ribosomal protein
Jure_00586.t1	Chr16	6735000	6760000	25000	0.192016	TPR
Jure_00587.t1	Chr16	6735000	6760000	25000	0.192016	alpha/beta hydrolase fold
Jure_06741.t1	Chr16	8590000	8610000	20000	0.187888	microtubule-associated protein
Jure_07307.t1	Chr16	12335000	12365000	30000	0.186561	P4Hc
Jure_29367.t1	Chr16	16020000	16055000	35000	0.183761	cytochrome P450
Jure_00592.t1	Chr16	6820000	6830000	10000	0.183095	serine threonine-protein kinase
Jure_00593.t1	Chr16	6820000	6830000	10000	0.183095	NA
Jure_07308.t2	Chr16	12240000	12260000	20000	0.182438	Purple acid phosphatase
Jure_03305.t1	Chr16	1340000	1350000	10000	0.181911	cyclic nucleotide-gated ion channel
Jure_02566.t1	Chr16	2105000	2140000	35000	0.180196	nicotinate-nucleotide pyrophosphorylase carboxylating
Jure_07305.t1	Chr16	12455000	12475000	20000	0.179486	anthranilate synthase
Jure_07310.t1	Chr16	12215000	12230000	15000	0.179101	Purple acid phosphatase
Jure_16646.t1	Chr16	7650000	7660000	10000	0.169563	Pfam:DUF593
Jure_14873.t1	Chr16	10940000	10955000	15000	0.167563	FAD binding domain
Jure_02022.t1	Chr16	25240000	25250000	10000	0.166686	guanine nucleotide-binding protein subunit
Jure_13425.t1	Chr16	1660000	1670000	10000	0.165873	spermidine synthase
Jure_26560.t2	Chr16	9655000	9670000	15000	0.16307	THO complex subunit
Jure_14857.t1	Chr16	10230000	10240000	10000	0.161938	CHASE
Jure_00595.t1	Chr16	6845000	6860000	15000	0.161349	serine threonine-protein kinase
Jure_01793.t1	Chr16	28345000	28355000	10000	0.15986	60S ribosomal protein
Jure_14866.t1	Chr16	10610000	10620000	10000	0.156086
Jure_03080.t1	Chr16	25990000	26000000	10000	0.154931	ATG C terminal domain
Jure_24303.t1	Chr16	25990000	26000000	10000	0.154931	ATG C terminal domain
Jure_07234.t2	Chr16	18320000	18330000	10000	0.154739	AP-1 complex subunit
Jure_07234.t2	Chr16	18340000	18350000	10000	0.15435	AP-1 complex subunit
Jure_26710.t1	UnAnchor_Scf	6990000	7035000	45000	0.248377	transcription factor
Jure_27740.t1	UnAnchor_Scf	6990000	7035000	45000	0.248377	phosphatase 2C
Jure_07936.t1	UnAnchor_Scf	11015000	11035000	20000	0.227593	F-box kelch-repeat protein
Jure_22286.t1	UnAnchor_Scf	660000	685000	25000	0.214296	copper-transporting ATPase
Jure_11579.t1	UnAnchor_Scf	38550000	38560000	10000	0.158637	PPR repeat
