# Supplementary material for: Domestication and selection footprints in Persian walnuts (Juglans regia)
Source: PLoS Genet. 2022 Dec 7;18(12):e1010513. doi: 10.1371/journal.pgen.1010513 (PMC9728896; doi:10.1371/journal.pgen.1010513)
Supplement: S5 Table — (XLSX) [file pgen.1010513.s005.xlsx]

## Sheet: Table S5
Table S5: Identification and annotation of candidate genes associated with thickness of diaphragm .
Traits	Model	GeneNum	Geneindex	Gene	Chr	GeneStart	GeneEnd	PeakStart	PeakEnd	SNPNum|PeakLength	TagSNP	TagPvalue	Ref|Alt	Minor	MAF	Effect	PeakExpandEdge	Gene	Distance	Nr	Swissprot	KEGG	KOG	TrEMBL	nterpro	GO		Chr	PeakStart	PeakEnd	SNPNum|PeakLength	TagSNP	TagPvalue	Ref|Alt	Minor	MAF	Effect	PeakExpandEdge	Gene	Distance	GeneLoci	Nr	Swissprot	KEGG	KOG	TrEMBL	Interpro	GO
TDM	FarmCPU	139	1	XP_018817018.1	Chr01	6557497	6559372	7231436	7231461	2|26	7231461	6.53251e-07	A|G	G	0.123894	-0.059575	6000016|7407925	XP_018817018.1	672064	XP_018817018.1/0/PREDICTED: butyrate--CoA ligase AAE11, peroxisomal [Juglans regia]	Q9SS00/0.0/AAE12_ARATH Probable acyl-activating enzyme 12, peroxisomal OS=Arabidopsis thaliana OX=3702 GN=AAE12 PE=2 SV=1	ath:AT1G65880/0.0/BZO1; benzoyloxyglucosinolate 1; K23108 benzoate---CoA ligase [EC:6.2.1.25]	At1g65890/0.0/[I] KOG1176 Acyl-CoA synthetase	A0A2I4EC97/0.0/A0A2I4EC97_JUGRE butyrate--CoA ligase AAE11, peroxisomal OS=Juglans regia OX=51240 GN=LOC108988258 PE=4 SV=1	PF13193/6.1E-23/AMP-binding enzyme C-terminal domain	NA		Chr01	7231436	7231461	2|26	7231461	6.53251e-07	A|G	G	0.123894	-0.059575	6000016|7407925	XP_018817018.1	672064		6557497|6559372	XP_018817018.1/0/PREDICTED: butyrate--CoA ligase AAE11, peroxisomal [Juglans regia]	Q9SS00/0.0/AAE12_ARATH Probable acyl-activating enzyme 12, peroxisomal OS=Arabidopsis thaliana OX=3702 GN=AAE12 PE=2 SV=1	ath:AT1G65880/0.0/BZO1; benzoyloxyglucosinolate 1; K23108 benzoate---CoA ligase [EC:6.2.1.25]	At1g65890/0.0/[I] KOG1176 Acyl-CoA synthetase	A0A2I4EC97/0.0/A0A2I4EC97_JUGRE butyrate--CoA ligase AAE11, peroxisomal OS=Juglans regia OX=51240 GN=LOC108988258 PE=4 SV=1	PF13193/6.1E-23/AMP-binding enzyme C-terminal domain	NA
TDM	FarmCPU	139	2	XP_018816683.2	Chr01	6596136	6596800	7231436	7231461	2|26	7231461	6.53251e-07	A|G	G	0.123894	-0.059575	6000016|7407925	XP_018816683.2	634636	XP_018816683.1/5.79173e-128/PREDICTED: uncharacterized protein LOC108988044 [Juglans regia]	NA	NA	At5g56550/4e-14/[K] KOG4210 Nuclear localization sequence binding protein	A0A2I4EBA9/4e-127/A0A2I4EBA9_JUGRE uncharacterized protein LOC108988044 OS=Juglans regia OX=51240 GN=LOC108988044 PE=4 SV=1	PTHR33172:SF8/1.4E-44/--	NA		Chr01	7231436	7231461	2|26	7231461	6.53251e-07	A|G	G	0.123894	-0.059575	6000016|7407925	XP_018816683.2	634636		6596136|6596800	XP_018816683.1/5.79173e-128/PREDICTED: uncharacterized protein LOC108988044 [Juglans regia]	NA	NA	At5g56550/4e-14/[K] KOG4210 Nuclear localization sequence binding protein	A0A2I4EBA9/4e-127/A0A2I4EBA9_JUGRE uncharacterized protein LOC108988044 OS=Juglans regia OX=51240 GN=LOC108988044 PE=4 SV=1	PTHR33172:SF8/1.4E-44/--	NA
TDM	FarmCPU	139	3	XP_018816904.1	Chr01	6726774	6729120	7231436	7231461	2|26	7231461	6.53251e-07	A|G	G	0.123894	-0.059575	6000016|7407925	XP_018816904.1	502316	XP_018816904.1/0/PREDICTED: probable galacturonosyltransferase 9 [Juglans regia]	Q9FWA4/0.0/GAUT9_ARATH Probable galacturonosyltransferase 9 OS=Arabidopsis thaliana OX=3702 GN=GAUT9 PE=2 SV=1	jre:108988198/0.0/probable galacturonosyltransferase 9; K13648 alpha-1,4-galacturonosyltransferase [EC:2.4.1.43]	At3g02350/0.0/[S] LSE0371 A Predicted glycosyltransferase	A0A2I4EBY8/0.0/A0A2I4EBY8_JUGRE Hexosyltransferase OS=Juglans regia OX=51240 GN=LOC108988198 PE=3 SV=1	PTHR32116:SF31/3.7E-303/--	NA		Chr01	7231436	7231461	2|26	7231461	6.53251e-07	A|G	G	0.123894	-0.059575	6000016|7407925	XP_018816904.1	502316		6726774|6729120	XP_018816904.1/0/PREDICTED: probable galacturonosyltransferase 9 [Juglans regia]	Q9FWA4/0.0/GAUT9_ARATH Probable galacturonosyltransferase 9 OS=Arabidopsis thaliana OX=3702 GN=GAUT9 PE=2 SV=1	jre:108988198/0.0/probable galacturonosyltransferase 9; K13648 alpha-1,4-galacturonosyltransferase [EC:2.4.1.43]	At3g02350/0.0/[S] LSE0371 A Predicted glycosyltransferase	A0A2I4EBY8/0.0/A0A2I4EBY8_JUGRE Hexosyltransferase OS=Juglans regia OX=51240 GN=LOC108988198 PE=3 SV=1	PTHR32116:SF31/3.7E-303/--	NA
TDM	FarmCPU	139	4	XP_018816676.1	Chr01	6737093	6737687	7231436	7231461	2|26	7231461	6.53251e-07	A|G	G	0.123894	-0.059575	6000016|7407925	XP_018816676.1	493749	XP_018816676.1/6.77666e-143/PREDICTED: basic leucine zipper 43-like [Juglans regia]	Q9FMC2/1e-45/BZP43_ARATH Basic leucine zipper 43 OS=Arabidopsis thaliana OX=3702 GN=BZIP43 PE=1 SV=1	pavi:110765351/8e-13/G-box-binding factor 1; K09060 plant G-box-binding factor	At3g30530/2e-56/[KR] LSE0037 A R2R3-type MYB transcription factors/VIP1, involved in Agrobacterium VirE2 nuclear import and infectivity	A0A2I4EBA7/4e-142/A0A2I4EBA7_JUGRE basic leucine zipper 43-like OS=Juglans regia OX=51240 GN=LOC108988037 PE=4 SV=1	PF00170/7.0E-13/bZIP transcription factor	molecular_function:GO:0003677//DNA binding;GO:0003700//DNA binding transcription factor activity;		Chr01	7231436	7231461	2|26	7231461	6.53251e-07	A|G	G	0.123894	-0.059575	6000016|7407925	XP_018816676.1	493749		6737093|6737687	XP_018816676.1/6.77666e-143/PREDICTED: basic leucine zipper 43-like [Juglans regia]	Q9FMC2/1e-45/BZP43_ARATH Basic leucine zipper 43 OS=Arabidopsis thaliana OX=3702 GN=BZIP43 PE=1 SV=1	pavi:110765351/8e-13/G-box-binding factor 1; K09060 plant G-box-binding factor	At3g30530/2e-56/[KR] LSE0037 A R2R3-type MYB transcription factors/VIP1, involved in Agrobacterium VirE2 nuclear import and infectivity	A0A2I4EBA7/4e-142/A0A2I4EBA7_JUGRE basic leucine zipper 43-like OS=Juglans regia OX=51240 GN=LOC108988037 PE=4 SV=1	PF00170/7.0E-13/bZIP transcription factor	molecular_function:GO:0003677//DNA binding;GO:0003700//DNA binding transcription factor activity;
TDM	FarmCPU	139	5	XP_035548300.1	Chr01	6780273	6783788	7231436	7231461	2|26	7231461	6.53251e-07	A|G	G	0.123894	-0.059575	6000016|7407925	XP_035548300.1	447648	NA	Q8L7E5/0.0/WIT1_ARATH WPP domain-interacting tail-anchored protein 1 OS=Arabidopsis thaliana OX=3702 GN=WIT1 PE=1 SV=2	sind:105167434/1e-06/myosin-2 heavy chain; K20283 golgin subfamily A member 4	NA	A0A2I4EBV9/0.0/A0A2I4EBV9_JUGRE WPP domain-interacting tail-anchored protein 1-like OS=Juglans regia OX=51240 GN=LOC108988186 PE=4 SV=1	PTHR35705:SF1/3.9E-278/--	NA		Chr01	7231436	7231461	2|26	7231461	6.53251e-07	A|G	G	0.123894	-0.059575	6000016|7407925	XP_035548300.1	447648		6780273|6783788	NA	Q8L7E5/0.0/WIT1_ARATH WPP domain-interacting tail-anchored protein 1 OS=Arabidopsis thaliana OX=3702 GN=WIT1 PE=1 SV=2	sind:105167434/1e-06/myosin-2 heavy chain; K20283 golgin subfamily A member 4	NA	A0A2I4EBV9/0.0/A0A2I4EBV9_JUGRE WPP domain-interacting tail-anchored protein 1-like OS=Juglans regia OX=51240 GN=LOC108988186 PE=4 SV=1	PTHR35705:SF1/3.9E-278/--	NA
TDM	FarmCPU	139	6	XP_018816906.1	Chr01	7051229	7053136	7231436	7231461	2|26	7231461	6.53251e-07	A|G	G	0.123894	-0.059575	6000016|7407925	XP_018816906.1	178300	XP_018816906.1/2.93065e-163/PREDICTED: uncharacterized protein LOC108988199 isoform X2 [Juglans regia]	NA	olu:OSTLU_17735/3e-12/CHB3501; predicted protein; K11649 SWI/SNF related-matrix-associated actin-dependent regulator of chromatin subfamily C	NA	A0A2I4EBY2/2e-162/A0A2I4EBY2_JUGRE uncharacterized protein LOC108988199 isoform X2 OS=Juglans regia OX=51240 GN=LOC108988199 PE=4 SV=1	PTHR13887/5.5E-94/--	molecular_function:GO:0015035//protein disulfide oxidoreductase activity;		Chr01	7231436	7231461	2|26	7231461	6.53251e-07	A|G	G	0.123894	-0.059575	6000016|7407925	XP_018816906.1	178300		7051229|7053136	XP_018816906.1/2.93065e-163/PREDICTED: uncharacterized protein LOC108988199 isoform X2 [Juglans regia]	NA	olu:OSTLU_17735/3e-12/CHB3501; predicted protein; K11649 SWI/SNF related-matrix-associated actin-dependent regulator of chromatin subfamily C	NA	A0A2I4EBY2/2e-162/A0A2I4EBY2_JUGRE uncharacterized protein LOC108988199 isoform X2 OS=Juglans regia OX=51240 GN=LOC108988199 PE=4 SV=1	PTHR13887/5.5E-94/--	molecular_function:GO:0015035//protein disulfide oxidoreductase activity;
TDM	FarmCPU	139	7	XP_018822866.1	Chr01	39743523	39744252	39324959	39324959	1|1	39324959	3.15455e-06	G|A	A	0.0619469	-0.0935031	35119446|45013349	XP_018822866.1	418564	XP_018822865.1/3.84847e-173/PREDICTED: aquaporin SIP1-2-like [Juglans regia] &gt;XP_018822866.1 PREDICTED: aquaporin SIP1-2-like [Juglans regia]	Q9ATM2/4e-87/SIP12_MAIZE Aquaporin SIP1-2 OS=Zea mays OX=4577 GN=SIP1-2 PE=2 SV=1	jre:108992690/7e-174/aquaporin SIP1-2-like; K09875 aquaporin SIP	At5g18290/3e-81/[G] KOG0223 Aquaporin (major intrinsic protein family)	A0A2I4ETZ2/2e-172/A0A2I4ETZ2_JUGRE aquaporin SIP1-2-like OS=Juglans regia OX=51240 GN=LOC108992690 PE=3 SV=1	SSF81338/4.32E-35/--	NA		Chr01	39324959	39324959	1|1	39324959	3.15455e-06	G|A	A	0.0619469	-0.0935031	35119446|45013349	XP_018822866.1	418564		39743523|39744252	XP_018822865.1/3.84847e-173/PREDICTED: aquaporin SIP1-2-like [Juglans regia] &gt;XP_018822866.1 PREDICTED: aquaporin SIP1-2-like [Juglans regia]	Q9ATM2/4e-87/SIP12_MAIZE Aquaporin SIP1-2 OS=Zea mays OX=4577 GN=SIP1-2 PE=2 SV=1	jre:108992690/7e-174/aquaporin SIP1-2-like; K09875 aquaporin SIP	At5g18290/3e-81/[G] KOG0223 Aquaporin (major intrinsic protein family)	A0A2I4ETZ2/2e-172/A0A2I4ETZ2_JUGRE aquaporin SIP1-2-like OS=Juglans regia OX=51240 GN=LOC108992690 PE=3 SV=1	SSF81338/4.32E-35/--	NA
TDM	FarmCPU	139	8	XP_018840963.2	Chr01	40515310	40516148	40442931	40702444	4|259514	40563616	1.22377e-06	A|G	G	0.10177	-0.0721886	35119446|45013349	XP_018840963.2	0	XP_018840963.1/0/PREDICTED: uncharacterized protein LOC109006208 [Juglans regia]	NA	jre:108998998/4e-14/heat shock 70 kDa protein 18-like; K03283 heat shock 70kDa protein 1/2/6/8	At2g45230/1e-12/[R] KOG1075 FOG: Reverse transcriptase	A0A2I4GAM0/0.0/A0A2I4GAM0_JUGRE uncharacterized protein LOC109006208 OS=Juglans regia OX=51240 GN=LOC109006208 PE=4 SV=1	PTHR33033:SF53/4.1E-27/--	NA		Chr01	40442931	40702444	4|259514	40563616	1.22377e-06	A|G	G	0.10177	-0.0721886	35119446|45013349	XP_018840963.2	0		40515310|40516148	XP_018840963.1/0/PREDICTED: uncharacterized protein LOC109006208 [Juglans regia]	NA	jre:108998998/4e-14/heat shock 70 kDa protein 18-like; K03283 heat shock 70kDa protein 1/2/6/8	At2g45230/1e-12/[R] KOG1075 FOG: Reverse transcriptase	A0A2I4GAM0/0.0/A0A2I4GAM0_JUGRE uncharacterized protein LOC109006208 OS=Juglans regia OX=51240 GN=LOC109006208 PE=4 SV=1	PTHR33033:SF53/4.1E-27/--	NA
TDM	FarmCPU	139	9	XP_018841006.2	Chr01	40522235	40524614	40442931	40702444	4|259514	40563616	1.22377e-06	A|G	G	0.10177	-0.0721886	35119446|45013349	XP_018841006.2	0	XP_018841006.1/0/PREDICTED: pentatricopeptide repeat-containing protein At4g32430, mitochondrial [Juglans regia]	Q84MA3/0.0/PP345_ARATH Pentatricopeptide repeat-containing protein At4g32430, mitochondrial OS=Arabidopsis thaliana OX=3702 GN=PCMP-E40 PE=2 SV=1	mesc:110606848/3e-105/LOW QUALITY PROTEIN: pentatricopeptide repeat-containing protein At2g04860-like; K01176 alpha-amylase [EC:3.2.1.1]	At4g32430/0.0/[R] KOG4197 FOG: PPR repeat	A0A2I4GAT7/0.0/A0A2I4GAT7_JUGRE pentatricopeptide repeat-containing protein At4g32430, mitochondrial OS=Juglans regia OX=51240 GN=LOC109006246 PE=4 SV=1	PF01535/0.033/PPR repeat	NA		Chr01	40442931	40702444	4|259514	40563616	1.22377e-06	A|G	G	0.10177	-0.0721886	35119446|45013349	XP_018841006.2	0		40522235|40524614	XP_018841006.1/0/PREDICTED: pentatricopeptide repeat-containing protein At4g32430, mitochondrial [Juglans regia]	Q84MA3/0.0/PP345_ARATH Pentatricopeptide repeat-containing protein At4g32430, mitochondrial OS=Arabidopsis thaliana OX=3702 GN=PCMP-E40 PE=2 SV=1	mesc:110606848/3e-105/LOW QUALITY PROTEIN: pentatricopeptide repeat-containing protein At2g04860-like; K01176 alpha-amylase [EC:3.2.1.1]	At4g32430/0.0/[R] KOG4197 FOG: PPR repeat	A0A2I4GAT7/0.0/A0A2I4GAT7_JUGRE pentatricopeptide repeat-containing protein At4g32430, mitochondrial OS=Juglans regia OX=51240 GN=LOC109006246 PE=4 SV=1	PF01535/0.033/PPR repeat	NA
TDM	FarmCPU	139	10	XP_018841004.2	Chr01	40533238	40536720	40442931	40702444	4|259514	40563616	1.22377e-06	A|G	G	0.10177	-0.0721886	35119446|45013349	XP_018841004.2	0	XP_018841004.1/0/PREDICTED: protein NRT1/ PTR FAMILY 6.2 isoform X2 [Juglans regia]	Q9SZY4/0.0/PTR27_ARATH Protein NRT1/ PTR FAMILY 6.2 OS=Arabidopsis thaliana OX=3702 GN=NPF6.2 PE=1 SV=1	ghi:107962624/0.0/protein NRT1/ PTR FAMILY 6.2-like; K14638 solute carrier family 15 (peptide/histidine transporter), member 3/4	At2g26690/0.0/[E] KOG1237 H+/oligopeptide symporter	A0A2I4GAR9/0.0/A0A2I4GAR9_JUGRE protein NRT1/ PTR FAMILY 6.2 isoform X2 OS=Juglans regia OX=51240 GN=LOC109006244 PE=4 SV=1	SSF103473/1.44E-10/--	biological_process:GO:0006857//oligopeptide transport;cellular_component:GO:0016021//integral component of membrane;molecular_function:GO:0005215//transporter activity;		Chr01	40442931	40702444	4|259514	40563616	1.22377e-06	A|G	G	0.10177	-0.0721886	35119446|45013349	XP_018841004.2	0		40533238|40536720	XP_018841004.1/0/PREDICTED: protein NRT1/ PTR FAMILY 6.2 isoform X2 [Juglans regia]	Q9SZY4/0.0/PTR27_ARATH Protein NRT1/ PTR FAMILY 6.2 OS=Arabidopsis thaliana OX=3702 GN=NPF6.2 PE=1 SV=1	ghi:107962624/0.0/protein NRT1/ PTR FAMILY 6.2-like; K14638 solute carrier family 15 (peptide/histidine transporter), member 3/4	At2g26690/0.0/[E] KOG1237 H+/oligopeptide symporter	A0A2I4GAR9/0.0/A0A2I4GAR9_JUGRE protein NRT1/ PTR FAMILY 6.2 isoform X2 OS=Juglans regia OX=51240 GN=LOC109006244 PE=4 SV=1	SSF103473/1.44E-10/--	biological_process:GO:0006857//oligopeptide transport;cellular_component:GO:0016021//integral component of membrane;molecular_function:GO:0005215//transporter activity;
TDM	FarmCPU	139	11	XP_018826713.2	Chr01	40757391	40757992	40442931	40702444	4|259514	40563616	1.22377e-06	A|G	G	0.10177	-0.0721886	35119446|45013349	XP_018826713.2	54947	XP_018826713.1/1.10769e-69/PREDICTED: uncharacterized protein LOC108995578 [Juglans regia]	Q9MUU8/7e-13/RK36_MESVI 50S ribosomal protein L36, chloroplastic OS=Mesostigma viride OX=41882 GN=rpl36 PE=3 SV=1	jre:108995578/2e-70/uncharacterized protein LOC108995578; K02919 large subunit ribosomal protein L36	At5g20180/2e-38/[J] KOG4122 Mitochondrial/chloroplast ribosomal protein L36	A0A2I4F4Y4/7e-69/A0A2I4F4Y4_JUGRE Ribosomal protein OS=Juglans regia OX=51240 GN=LOC108995578 PE=3 SV=1	PS00828/-/Ribosomal protein L36 signature.	biological_process:GO:0006412//translation;cellular_component:GO:0005840//ribosome;molecular_function:GO:0003735//structural constituent of ribosome;		Chr01	40442931	40702444	4|259514	40563616	1.22377e-06	A|G	G	0.10177	-0.0721886	35119446|45013349	XP_018826713.2	54947		40757391|40757992	XP_018826713.1/1.10769e-69/PREDICTED: uncharacterized protein LOC108995578 [Juglans regia]	Q9MUU8/7e-13/RK36_MESVI 50S ribosomal protein L36, chloroplastic OS=Mesostigma viride OX=41882 GN=rpl36 PE=3 SV=1	jre:108995578/2e-70/uncharacterized protein LOC108995578; K02919 large subunit ribosomal protein L36	At5g20180/2e-38/[J] KOG4122 Mitochondrial/chloroplast ribosomal protein L36	A0A2I4F4Y4/7e-69/A0A2I4F4Y4_JUGRE Ribosomal protein OS=Juglans regia OX=51240 GN=LOC108995578 PE=3 SV=1	PS00828/-/Ribosomal protein L36 signature.	biological_process:GO:0006412//translation;cellular_component:GO:0005840//ribosome;molecular_function:GO:0003735//structural constituent of ribosome;
TDM	FarmCPU	139	12	XP_018826820.1	Chr01	40761724	40764611	40442931	40702444	4|259514	40563616	1.22377e-06	A|G	G	0.10177	-0.0721886	35119446|45013349	XP_018826820.1	59280	XP_018826820.1/5.34114e-128/PREDICTED: uncharacterized protein LOC108995668 isoform X2 [Juglans regia]	NA	NA	NA	A0A2I4F594/3e-127/A0A2I4F594_JUGRE uncharacterized protein LOC108995668 isoform X2 OS=Juglans regia OX=51240 GN=LOC108995668 PE=4 SV=1	PTHR33373:SF3/5.2E-92/--	NA		Chr01	40442931	40702444	4|259514	40563616	1.22377e-06	A|G	G	0.10177	-0.0721886	35119446|45013349	XP_018826820.1	59280		40761724|40764611	XP_018826820.1/5.34114e-128/PREDICTED: uncharacterized protein LOC108995668 isoform X2 [Juglans regia]	NA	NA	NA	A0A2I4F594/3e-127/A0A2I4F594_JUGRE uncharacterized protein LOC108995668 isoform X2 OS=Juglans regia OX=51240 GN=LOC108995668 PE=4 SV=1	PTHR33373:SF3/5.2E-92/--	NA
TDM	FarmCPU	139	13	XP_018826750.1	Chr01	40968173	40970030	40442931	40702444	4|259514	40563616	1.22377e-06	A|G	G	0.10177	-0.0721886	35119446|45013349	XP_018826750.1	265729	NA	Q9LVZ8/4e-74/LOR12_ARATH Protein LURP-one-related 12 OS=Arabidopsis thaliana OX=3702 GN=At3g15810 PE=2 SV=1	rcu:8276560/4e-16/methylthioribose-1-phosphate isomerase; K03239 translation initiation factor eIF-2B subunit alpha	NA	A0A2I4F521/6e-156/A0A2I4F521_JUGRE protein LURP-one-related 5-like OS=Juglans regia OX=51240 GN=LOC108995615 PE=4 SV=1	PTHR31087:SF50/2.3E-91/--	NA		Chr01	40442931	40702444	4|259514	40563616	1.22377e-06	A|G	G	0.10177	-0.0721886	35119446|45013349	XP_018826750.1	265729		40968173|40970030	NA	Q9LVZ8/4e-74/LOR12_ARATH Protein LURP-one-related 12 OS=Arabidopsis thaliana OX=3702 GN=At3g15810 PE=2 SV=1	rcu:8276560/4e-16/methylthioribose-1-phosphate isomerase; K03239 translation initiation factor eIF-2B subunit alpha	NA	A0A2I4F521/6e-156/A0A2I4F521_JUGRE protein LURP-one-related 5-like OS=Juglans regia OX=51240 GN=LOC108995615 PE=4 SV=1	PTHR31087:SF50/2.3E-91/--	NA
TDM	FarmCPU	139	14	XP_018826739.1	Chr01	41066255	41067717	40442931	40702444	4|259514	40563616	1.22377e-06	A|G	G	0.10177	-0.0721886	35119446|45013349	XP_018826719.1	378571	NA	Q93WC4/4e-27/IAA29_ARATH Auxin-responsive protein IAA29 OS=Arabidopsis thaliana OX=3702 GN=IAA29 PE=1 SV=2	jre:108995605/2e-175/auxin-responsive protein IAA29-like; K14484 auxin-responsive protein IAA	At4g32280_1/2e-24/[TR] LSE0302 A Auxin-inducible protein	A0A2I4F525/8e-174/A0A2I4F525_JUGRE Auxin-responsive protein OS=Juglans regia OX=51240 GN=LOC108995605 PE=3 SV=1	PS51745/21.672/PB1 domain profile.	NA		Chr01	40442931	40702444	4|259514	40563616	1.22377e-06	A|G	G	0.10177	-0.0721886	35119446|45013349	XP_018826719.1	378571		41081015|41082168	NA	Q9LTF7/4e-63/MYB82_ARATH Transcription factor MYB82 OS=Arabidopsis thaliana OX=3702 GN=MYB82 PE=1 SV=1	jre:108995584/0.0/transcription factor TT2-like; K09422 transcription factor MYB, plant	At5g14750/1e-48/[K] KOG0048 Transcription factor, Myb superfamily	A0A2I4F505/0.0/A0A2I4F505_JUGRE transcription factor TT2-like OS=Juglans regia OX=51240 GN=LOC108995584 PE=4 SV=1	PF00249/2.8E-15/Myb-like DNA-binding domain	NA
TDM	FarmCPU	139	15	XP_018819253.1	Chr02	18651534	18672671	17418623	18054725	3|636103	17418623	1.23763e-07	G|T	T	0.0530973	-0.108282	17004398|19922481	XP_018819253.1	596809	XP_018819253.1/0/PREDICTED: DNA mismatch repair protein MSH4 [Juglans regia] &gt;XP_018819254.1 PREDICTED: DNA mismatch repair protein MSH4 [Juglans regia]	F4JP48/0.0/MSH4_ARATH DNA mismatch repair protein MSH4 OS=Arabidopsis thaliana OX=3702 GN=MSH4 PE=2 SV=1	jre:108989935/0.0/DNA mismatch repair protein MSH4; K08740 DNA mismatch repair protein MSH4	At4g17380/0.0/[L] KOG0220 Mismatch repair ATPase MSH4 (MutS family)	A0A2I4EIM9/0.0/A0A2I4EIM9_JUGRE DNA mismatch repair protein MSH4 OS=Juglans regia OX=51240 GN=LOC108989935 PE=4 SV=1	G3DSA:1.10.1420.10/1.1E-43/--	biological_process:GO:0007129//synapsis;GO:0010777//meiotic mismatch repair involved in reciprocal meiotic recombination;cellular_component:GO:0009506//plasmodesma;GO:0043073//germ cell nucleus;GO:0000794//condensed nuclear chromosome;molecular_function:GO:0005524//ATP binding;GO:0030983//mismatched DNA binding;		Chr02	17418623	18054725	3|636103	17418623	1.23763e-07	G|T	T	0.0530973	-0.108282	17004398|19922481	XP_018819253.1	596809		18651534|18672671	XP_018819253.1/0/PREDICTED: DNA mismatch repair protein MSH4 [Juglans regia] &gt;XP_018819254.1 PREDICTED: DNA mismatch repair protein MSH4 [Juglans regia]	F4JP48/0.0/MSH4_ARATH DNA mismatch repair protein MSH4 OS=Arabidopsis thaliana OX=3702 GN=MSH4 PE=2 SV=1	jre:108989935/0.0/DNA mismatch repair protein MSH4; K08740 DNA mismatch repair protein MSH4	At4g17380/0.0/[L] KOG0220 Mismatch repair ATPase MSH4 (MutS family)	A0A2I4EIM9/0.0/A0A2I4EIM9_JUGRE DNA mismatch repair protein MSH4 OS=Juglans regia OX=51240 GN=LOC108989935 PE=4 SV=1	G3DSA:1.10.1420.10/1.1E-43/--	biological_process:GO:0007129//synapsis;GO:0010777//meiotic mismatch repair involved in reciprocal meiotic recombination;cellular_component:GO:0009506//plasmodesma;GO:0043073//germ cell nucleus;GO:0000794//condensed nuclear chromosome;molecular_function:GO:0005524//ATP binding;GO:0030983//mismatched DNA binding;
TDM	FarmCPU	139	16	XP_018819256.1	Chr02	18707675	18712143	17418623	18054725	3|636103	17418623	1.23763e-07	G|T	T	0.0530973	-0.108282	17004398|19922481	XP_018819256.1	652950	XP_018819256.1/0/PREDICTED: uncharacterized protein LOC108989937 [Juglans regia]	O14082/1e-08/YEAH_SCHPO Uncharacterized protein UNK4.17 OS=Schizosaccharomyces pombe (strain 972 / ATCC 24843) OX=284812 GN=SPAC2E11.17 PE=4 SV=2	ccp:CHC_T00009082001/1e-11/probable inositol 2-dehydrogenase; K00010 myo-inositol 2-dehydrogenase / D-chiro-inositol 1-dehydrogenase [EC:1.1.1.18 1.1.1.369]	At4g17370/0.0/[GQ] KOG2741 Dimeric dihydrodiol dehydrogenase	A0A2I4EIN1/0.0/A0A2I4EIN1_JUGRE uncharacterized protein LOC108989937 OS=Juglans regia OX=51240 GN=LOC108989937 PE=4 SV=1	G3DSA:3.40.50.720/2.0E-25/--	molecular_function:GO:0016491//oxidoreductase activity;		Chr02	17418623	18054725	3|636103	17418623	1.23763e-07	G|T	T	0.0530973	-0.108282	17004398|19922481	XP_018819256.1	652950		18707675|18712143	XP_018819256.1/0/PREDICTED: uncharacterized protein LOC108989937 [Juglans regia]	O14082/1e-08/YEAH_SCHPO Uncharacterized protein UNK4.17 OS=Schizosaccharomyces pombe (strain 972 / ATCC 24843) OX=284812 GN=SPAC2E11.17 PE=4 SV=2	ccp:CHC_T00009082001/1e-11/probable inositol 2-dehydrogenase; K00010 myo-inositol 2-dehydrogenase / D-chiro-inositol 1-dehydrogenase [EC:1.1.1.18 1.1.1.369]	At4g17370/0.0/[GQ] KOG2741 Dimeric dihydrodiol dehydrogenase	A0A2I4EIN1/0.0/A0A2I4EIN1_JUGRE uncharacterized protein LOC108989937 OS=Juglans regia OX=51240 GN=LOC108989937 PE=4 SV=1	G3DSA:3.40.50.720/2.0E-25/--	molecular_function:GO:0016491//oxidoreductase activity;
TDM	FarmCPU	139	17	XP_018819268.1	Chr02	19119129	19122801	19153338	19153338	1|1	19153338	5.2984e-06	C|A	A	0.238938	-0.0507199	17999973|19922481	XP_018819268.1	30537	XP_018819268.1/0/PREDICTED: WAT1-related protein At5g47470-like [Juglans regia]	Q9FGL0/4e-154/WTR44_ARATH WAT1-related protein At5g47470 OS=Arabidopsis thaliana OX=3702 GN=At5g47470 PE=3 SV=1	nto:104085001/1e-33/WAT1-related protein At3g18200 isoform X1; K17500 integrin-linked kinase-associated serine/threonine phosphatase 2C [EC:3.1.3.16]	At5g47470/2e-154/[R] LSE0148 A Nodulin-like protein	A0A2I4EIN9/0.0/A0A2I4EIN9_JUGRE WAT1-related protein OS=Juglans regia OX=51240 GN=LOC108989944 PE=3 SV=1	PF00892/4.3E-10/EamA-like transporter family	cellular_component:GO:0016021//integral component of membrane;molecular_function:GO:0022857//transmembrane transporter activity;		Chr02	19153338	19153338	1|1	19153338	5.2984e-06	C|A	A	0.238938	-0.0507199	17999973|19922481	XP_018819268.1	30537		19119129|19122801	XP_018819268.1/0/PREDICTED: WAT1-related protein At5g47470-like [Juglans regia]	Q9FGL0/4e-154/WTR44_ARATH WAT1-related protein At5g47470 OS=Arabidopsis thaliana OX=3702 GN=At5g47470 PE=3 SV=1	nto:104085001/1e-33/WAT1-related protein At3g18200 isoform X1; K17500 integrin-linked kinase-associated serine/threonine phosphatase 2C [EC:3.1.3.16]	At5g47470/2e-154/[R] LSE0148 A Nodulin-like protein	A0A2I4EIN9/0.0/A0A2I4EIN9_JUGRE WAT1-related protein OS=Juglans regia OX=51240 GN=LOC108989944 PE=3 SV=1	PF00892/4.3E-10/EamA-like transporter family	cellular_component:GO:0016021//integral component of membrane;molecular_function:GO:0022857//transmembrane transporter activity;
TDM	FarmCPU	139	18	XP_018810813.1	Chr03	205796	213315	679117	679117	1|1	679117	9.8451e-07	C|T	T	0.0840708	-0.0852491	454|4944441	XP_018810813.1	465802	XP_018810813.1/0/PREDICTED: casein kinase 1-like protein HD16 isoform X1 [Juglans regia] &gt;XP_018810814.1 PREDICTED: casein kinase 1-like protein HD16 isoform X1 [Juglans regia]	Q852L0/0.0/HD16N_ORYSJ Casein kinase 1-like protein HD16 OS=Oryza sativa subsp. japonica OX=39947 GN=HD16 PE=1 SV=1	zju:107405230/9e-155/casein kinase 1-like protein HD16 isoform X1; K02218 casein kinase 1 [EC:2.7.11.1]	At3g03940/0.0/[T] KOG1164 Casein kinase (serine/threonine/tyrosine protein kinase)	A0A2I4DUI9/0.0/A0A2I4DUI9_JUGRE casein kinase 1-like protein HD16 isoform X1 OS=Juglans regia OX=51240 GN=LOC108983582 PE=4 SV=1	PS00107/-/Protein kinases ATP-binding region signature.	molecular_function:GO:0005524//ATP binding;GO:0004672//protein kinase activity;		Chr03	679117	679117	1|1	679117	9.8451e-07	C|T	T	0.0840708	-0.0852491	454|4944441	XP_018810813.1	465802		205796|213315	XP_018810813.1/0/PREDICTED: casein kinase 1-like protein HD16 isoform X1 [Juglans regia] &gt;XP_018810814.1 PREDICTED: casein kinase 1-like protein HD16 isoform X1 [Juglans regia]	Q852L0/0.0/HD16N_ORYSJ Casein kinase 1-like protein HD16 OS=Oryza sativa subsp. japonica OX=39947 GN=HD16 PE=1 SV=1	zju:107405230/9e-155/casein kinase 1-like protein HD16 isoform X1; K02218 casein kinase 1 [EC:2.7.11.1]	At3g03940/0.0/[T] KOG1164 Casein kinase (serine/threonine/tyrosine protein kinase)	A0A2I4DUI9/0.0/A0A2I4DUI9_JUGRE casein kinase 1-like protein HD16 isoform X1 OS=Juglans regia OX=51240 GN=LOC108983582 PE=4 SV=1	PS00107/-/Protein kinases ATP-binding region signature.	molecular_function:GO:0005524//ATP binding;GO:0004672//protein kinase activity;
TDM	FarmCPU	139	19	XP_035544514.1	Chr03	219066	222196	679117	679117	1|1	679117	9.8451e-07	C|T	T	0.0840708	-0.0852491	454|4944441	XP_035544514.1	456921	XP_018810823.1/0/PREDICTED: glutamate dehydrogenase 1 isoform X1 [Juglans regia] &gt;XP_018810824.1 PREDICTED: glutamate dehydrogenase 1 isoform X1 [Juglans regia]	Q43314/0.0/DHE1_ARATH Glutamate dehydrogenase 1 OS=Arabidopsis thaliana OX=3702 GN=GDH1 PE=2 SV=1	jre:108983585/0.0/glutamate dehydrogenase 1 isoform X1; K00261 glutamate dehydrogenase (NAD(P)+) [EC:1.4.1.3]	At5g18170/0.0/[E] KOG2250 Glutamate/leucine/phenylalanine/valine dehydrogenases	A0A2I4DUJ9/0.0/A0A2I4DUJ9_JUGRE Glutamate dehydrogenase OS=Juglans regia OX=51240 GN=LOC108983585 PE=3 SV=1	SM00839/5.8E-96/--	biological_process:GO:0006520//cellular amino acid metabolic process;molecular_function:GO:0016639//oxidoreductase activity, acting on the CH-NH2 group of donors, NAD or NADP as acceptor;		Chr03	679117	679117	1|1	679117	9.8451e-07	C|T	T	0.0840708	-0.0852491	454|4944441	XP_035544514.1	456921		219066|222196	XP_018810823.1/0/PREDICTED: glutamate dehydrogenase 1 isoform X1 [Juglans regia] &gt;XP_018810824.1 PREDICTED: glutamate dehydrogenase 1 isoform X1 [Juglans regia]	Q43314/0.0/DHE1_ARATH Glutamate dehydrogenase 1 OS=Arabidopsis thaliana OX=3702 GN=GDH1 PE=2 SV=1	jre:108983585/0.0/glutamate dehydrogenase 1 isoform X1; K00261 glutamate dehydrogenase (NAD(P)+) [EC:1.4.1.3]	At5g18170/0.0/[E] KOG2250 Glutamate/leucine/phenylalanine/valine dehydrogenases	A0A2I4DUJ9/0.0/A0A2I4DUJ9_JUGRE Glutamate dehydrogenase OS=Juglans regia OX=51240 GN=LOC108983585 PE=3 SV=1	SM00839/5.8E-96/--	biological_process:GO:0006520//cellular amino acid metabolic process;molecular_function:GO:0016639//oxidoreductase activity, acting on the CH-NH2 group of donors, NAD or NADP as acceptor;
TDM	FarmCPU	139	20	XP_018840277.2	Chr03	278769	286499	679117	679117	1|1	679117	9.8451e-07	C|T	T	0.0840708	-0.0852491	454|4944441	XP_018840277.2	392618	XP_018840277.1/0/PREDICTED: WD repeat-containing protein 3 isoform X1 [Juglans regia]	Q8BHB4/0.0/WDR3_MOUSE WD repeat-containing protein 3 OS=Mus musculus OX=10090 GN=Wdr3 PE=1 SV=1	jre:109005693/0.0/WD repeat-containing protein 3 isoform X1; K14556 U3 small nucleolar RNA-associated protein 12	At3g21540/0.0/[A] KOG0306 WD40-repeat-containing subunit of the 18S rRNA processing complex	A0A2I4G8P6/0.0/A0A2I4G8P6_JUGRE WD repeat-containing protein 3 isoform X1 OS=Juglans regia OX=51240 GN=LOC109005693 PE=4 SV=1	PS50082/13.717/Trp-Asp (WD) repeats profile.	NA		Chr03	679117	679117	1|1	679117	9.8451e-07	C|T	T	0.0840708	-0.0852491	454|4944441	XP_018840277.2	392618		278769|286499	XP_018840277.1/0/PREDICTED: WD repeat-containing protein 3 isoform X1 [Juglans regia]	Q8BHB4/0.0/WDR3_MOUSE WD repeat-containing protein 3 OS=Mus musculus OX=10090 GN=Wdr3 PE=1 SV=1	jre:109005693/0.0/WD repeat-containing protein 3 isoform X1; K14556 U3 small nucleolar RNA-associated protein 12	At3g21540/0.0/[A] KOG0306 WD40-repeat-containing subunit of the 18S rRNA processing complex	A0A2I4G8P6/0.0/A0A2I4G8P6_JUGRE WD repeat-containing protein 3 isoform X1 OS=Juglans regia OX=51240 GN=LOC109005693 PE=4 SV=1	PS50082/13.717/Trp-Asp (WD) repeats profile.	NA
TDM	FarmCPU	139	21	XP_018840285.2	Chr03	312261	313292	679117	679117	1|1	679117	9.8451e-07	C|T	T	0.0840708	-0.0852491	454|4944441	XP_018840285.2	365825	XP_018840285.1/1.93941e-173/PREDICTED: thaumatin-like protein 1, partial [Juglans regia]	P83332/2e-110/TLP1_PRUPE Thaumatin-like protein 1 OS=Prunus persica OX=3760 PE=2 SV=1	boe:106327123/1e-73/glycerophosphodiester phosphodiesterase protein kinase domain-containing GDPDL2-like; K04733 interleukin-1 receptor-associated kinase 4 [EC:2.7.11.1]	At1g75800/2e-87/[V] TWOG0215 Pathogenesis related proteins, group 5, and related proteins	A0A2I4G8S2/1e-172/A0A2I4G8S2_JUGRE thaumatin-like protein 1 OS=Juglans regia OX=51240 GN=LOC109005697 PE=4 SV=1	PR00347/2.1E-19/Pathogenesis-related protein signature	NA		Chr03	679117	679117	1|1	679117	9.8451e-07	C|T	T	0.0840708	-0.0852491	454|4944441	XP_018840285.2	365825		312261|313292	XP_018840285.1/1.93941e-173/PREDICTED: thaumatin-like protein 1, partial [Juglans regia]	P83332/2e-110/TLP1_PRUPE Thaumatin-like protein 1 OS=Prunus persica OX=3760 PE=2 SV=1	boe:106327123/1e-73/glycerophosphodiester phosphodiesterase protein kinase domain-containing GDPDL2-like; K04733 interleukin-1 receptor-associated kinase 4 [EC:2.7.11.1]	At1g75800/2e-87/[V] TWOG0215 Pathogenesis related proteins, group 5, and related proteins	A0A2I4G8S2/1e-172/A0A2I4G8S2_JUGRE thaumatin-like protein 1 OS=Juglans regia OX=51240 GN=LOC109005697 PE=4 SV=1	PR00347/2.1E-19/Pathogenesis-related protein signature	NA
TDM	FarmCPU	139	22	XP_018850624.2	Chr03	394673	396182	679117	679117	1|1	679117	9.8451e-07	C|T	T	0.0840708	-0.0852491	454|4944441	XP_018850624.2	282935	XP_018850624.1/0/PREDICTED: UDP-glycosyltransferase 73D1-like [Juglans regia]	Q9SCP6/0.0/U73D1_ARATH UDP-glycosyltransferase 73D1 OS=Arabidopsis thaliana OX=3702 GN=UGT73D1 PE=3 SV=1	nnu:104587322/0.0/UDP-glycosyltransferase 73C1-like; K13496 UDP-glucosyl transferase 73C [EC:2.4.1.-]	At3g53150/0.0/[GC] KOG1192 UDP-glucuronosyl and UDP-glucosyl transferase	A0A2I4H3C3/0.0/A0A2I4H3C3_JUGRE Glycosyltransferase OS=Juglans regia OX=51240 GN=LOC109013112 PE=3 SV=1	G3DSA:3.40.50.2000/1.1E-125/--	NA		Chr03	679117	679117	1|1	679117	9.8451e-07	C|T	T	0.0840708	-0.0852491	454|4944441	XP_018850624.2	282935		394673|396182	XP_018850624.1/0/PREDICTED: UDP-glycosyltransferase 73D1-like [Juglans regia]	Q9SCP6/0.0/U73D1_ARATH UDP-glycosyltransferase 73D1 OS=Arabidopsis thaliana OX=3702 GN=UGT73D1 PE=3 SV=1	nnu:104587322/0.0/UDP-glycosyltransferase 73C1-like; K13496 UDP-glucosyl transferase 73C [EC:2.4.1.-]	At3g53150/0.0/[GC] KOG1192 UDP-glucuronosyl and UDP-glucosyl transferase	A0A2I4H3C3/0.0/A0A2I4H3C3_JUGRE Glycosyltransferase OS=Juglans regia OX=51240 GN=LOC109013112 PE=3 SV=1	G3DSA:3.40.50.2000/1.1E-125/--	NA
TDM	FarmCPU	139	23	XP_018813031.1	Chr03	487047	491769	679117	679117	1|1	679117	9.8451e-07	C|T	T	0.0840708	-0.0852491	454|4944441	XP_018813031.1	187348	XP_018813031.1/0/PREDICTED: carotene epsilon-monooxygenase, chloroplastic isoform X1 [Juglans regia]	Q6TBX7/0.0/LUT1_ARATH Carotene epsilon-monooxygenase, chloroplastic OS=Arabidopsis thaliana OX=3702 GN=CYP97C1 PE=1 SV=1	jre:108985270/0.0/carotene epsilon-monooxygenase, chloroplastic isoform X1; K09837 carotenoid epsilon hydroxylase [EC:1.14.14.158]	At3g53130/0.0/[QI] KOG0157 Cytochrome P450 CYP4/CYP19/CYP26 subfamilies	A0A2I4E0V7/0.0/A0A2I4E0V7_JUGRE carotene epsilon-monooxygenase, chloroplastic isoform X1 OS=Juglans regia OX=51240 GN=LOC108985270 PE=3 SV=1	PS00086/-/Cytochrome P450 cysteine heme-iron ligand signature.	NA		Chr03	679117	679117	1|1	679117	9.8451e-07	C|T	T	0.0840708	-0.0852491	454|4944441	XP_018813031.1	187348		487047|491769	XP_018813031.1/0/PREDICTED: carotene epsilon-monooxygenase, chloroplastic isoform X1 [Juglans regia]	Q6TBX7/0.0/LUT1_ARATH Carotene epsilon-monooxygenase, chloroplastic OS=Arabidopsis thaliana OX=3702 GN=CYP97C1 PE=1 SV=1	jre:108985270/0.0/carotene epsilon-monooxygenase, chloroplastic isoform X1; K09837 carotenoid epsilon hydroxylase [EC:1.14.14.158]	At3g53130/0.0/[QI] KOG0157 Cytochrome P450 CYP4/CYP19/CYP26 subfamilies	A0A2I4E0V7/0.0/A0A2I4E0V7_JUGRE carotene epsilon-monooxygenase, chloroplastic isoform X1 OS=Juglans regia OX=51240 GN=LOC108985270 PE=3 SV=1	PS00086/-/Cytochrome P450 cysteine heme-iron ligand signature.	NA
TDM	FarmCPU	139	24	XP_018813025.2	Chr03	531975	533697	679117	679117	1|1	679117	9.8451e-07	C|T	T	0.0840708	-0.0852491	454|4944441	XP_018813025.2	145420	XP_018844110.1/0/PREDICTED: probable LRR receptor-like serine/threonine-protein kinase At3g47570 isoform X1 [Juglans regia]	Q9FIZ3/1e-89/GSO2_ARATH LRR receptor-like serine/threonine-protein kinase GSO2 OS=Arabidopsis thaliana OX=3702 GN=GSO2 PE=1 SV=2	pper:18789636/3e-162/receptor kinase-like protein Xa21; K13420 LRR receptor-like serine/threonine-protein kinase FLS2 [EC:2.7.11.1]	At5g44700/4e-90/[T] LSE0002 A Receptor protein kinase containing LRR repeats	A0A2I4GJN8/0.0/A0A2I4GJN8_JUGRE probable LRR receptor-like serine/threonine-protein kinase At3g47570 isoform X1 OS=Juglans regia OX=51240 GN=LOC109008468 PE=4 SV=1	SSF52047/3.22E-56/--	NA		Chr03	679117	679117	1|1	679117	9.8451e-07	C|T	T	0.0840708	-0.0852491	454|4944441	XP_018813025.2	145420		531975|533697	XP_018844110.1/0/PREDICTED: probable LRR receptor-like serine/threonine-protein kinase At3g47570 isoform X1 [Juglans regia]	Q9FIZ3/1e-89/GSO2_ARATH LRR receptor-like serine/threonine-protein kinase GSO2 OS=Arabidopsis thaliana OX=3702 GN=GSO2 PE=1 SV=2	pper:18789636/3e-162/receptor kinase-like protein Xa21; K13420 LRR receptor-like serine/threonine-protein kinase FLS2 [EC:2.7.11.1]	At5g44700/4e-90/[T] LSE0002 A Receptor protein kinase containing LRR repeats	A0A2I4GJN8/0.0/A0A2I4GJN8_JUGRE probable LRR receptor-like serine/threonine-protein kinase At3g47570 isoform X1 OS=Juglans regia OX=51240 GN=LOC109008468 PE=4 SV=1	SSF52047/3.22E-56/--	NA
TDM	FarmCPU	139	25	XP_018852937.2	Chr03	533910	535439	679117	679117	1|1	679117	9.8451e-07	C|T	T	0.0840708	-0.0852491	454|4944441	XP_018852937.2	143678	XP_018844111.1/0/PREDICTED: probable LRR receptor-like serine/threonine-protein kinase At3g47570 isoform X2 [Juglans regia]	C0LGP4/6e-86/Y3475_ARATH Probable LRR receptor-like serine/threonine-protein kinase At3g47570 OS=Arabidopsis thaliana OX=3702 GN=At3g47570 PE=2 SV=1	jre:108980277/0.0/probable LRR receptor-like serine/threonine-protein kinase At3g47570 isoform X1; K04733 interleukin-1 receptor-associated kinase 4 [EC:2.7.11.1]	At3g47580/3e-83/[T] LSE0002 A Receptor protein kinase containing LRR repeats	A0A2I4GJN7/0.0/A0A2I4GJN7_JUGRE probable LRR receptor-like serine/threonine-protein kinase At3g47570 isoform X2 OS=Juglans regia OX=51240 GN=LOC109008468 PE=3 SV=1	PS50011/37.573/Protein kinase domain profile.	NA		Chr03	679117	679117	1|1	679117	9.8451e-07	C|T	T	0.0840708	-0.0852491	454|4944441	XP_018852937.2	143678		533910|535439	XP_018844111.1/0/PREDICTED: probable LRR receptor-like serine/threonine-protein kinase At3g47570 isoform X2 [Juglans regia]	C0LGP4/6e-86/Y3475_ARATH Probable LRR receptor-like serine/threonine-protein kinase At3g47570 OS=Arabidopsis thaliana OX=3702 GN=At3g47570 PE=2 SV=1	jre:108980277/0.0/probable LRR receptor-like serine/threonine-protein kinase At3g47570 isoform X1; K04733 interleukin-1 receptor-associated kinase 4 [EC:2.7.11.1]	At3g47580/3e-83/[T] LSE0002 A Receptor protein kinase containing LRR repeats	A0A2I4GJN7/0.0/A0A2I4GJN7_JUGRE probable LRR receptor-like serine/threonine-protein kinase At3g47570 isoform X2 OS=Juglans regia OX=51240 GN=LOC109008468 PE=3 SV=1	PS50011/37.573/Protein kinase domain profile.	NA
TDM	FarmCPU	139	26	XP_035544450.1	Chr03	540033	545430	679117	679117	1|1	679117	9.8451e-07	C|T	T	0.0840708	-0.0852491	454|4944441	XP_035544450.1	133687	XP_018844114.1/0/PREDICTED: aspartic proteinase-like protein 2 isoform X3 [Juglans regia]	Q9S9K4/5e-98/ASPL2_ARATH Aspartic proteinase-like protein 2 OS=Arabidopsis thaliana OX=3702 GN=At1g65240 PE=3 SV=2	zju:107410608/0.0/aspartic proteinase-like protein 2 isoform X1; K00924 kinase [EC:2.7.1.-]	At2g36670/0.0/[O] KOG1339 Aspartyl protease	A0A2I4GJP5/0.0/A0A2I4GJP5_JUGRE aspartic proteinase-like protein 2 isoform X3 OS=Juglans regia OX=51240 GN=LOC109008469 PE=3 SV=1	G3DSA:2.40.70.10/4.6E-40/--	cellular_component:GO:0016021//integral component of membrane;molecular_function:GO:0004190//aspartic-type endopeptidase activity;		Chr03	679117	679117	1|1	679117	9.8451e-07	C|T	T	0.0840708	-0.0852491	454|4944441	XP_035544450.1	133687		540033|545430	XP_018844114.1/0/PREDICTED: aspartic proteinase-like protein 2 isoform X3 [Juglans regia]	Q9S9K4/5e-98/ASPL2_ARATH Aspartic proteinase-like protein 2 OS=Arabidopsis thaliana OX=3702 GN=At1g65240 PE=3 SV=2	zju:107410608/0.0/aspartic proteinase-like protein 2 isoform X1; K00924 kinase [EC:2.7.1.-]	At2g36670/0.0/[O] KOG1339 Aspartyl protease	A0A2I4GJP5/0.0/A0A2I4GJP5_JUGRE aspartic proteinase-like protein 2 isoform X3 OS=Juglans regia OX=51240 GN=LOC109008469 PE=3 SV=1	G3DSA:2.40.70.10/4.6E-40/--	cellular_component:GO:0016021//integral component of membrane;molecular_function:GO:0004190//aspartic-type endopeptidase activity;
TDM	FarmCPU	139	27	XP_018812368.2	Chr03	717318	718949	679117	679117	1|1	679117	9.8451e-07	C|T	T	0.0840708	-0.0852491	454|4944441	XP_018812368.2	38201	XP_018812368.1/0/PREDICTED: cytochrome P450 76A2-like [Juglans regia]	P37122/0.0/C76A2_SOLME Cytochrome P450 76A2 OS=Solanum melongena OX=4111 GN=CYP76A2 PE=2 SV=1	jre:108984772/0.0/cytochrome P450 76A2-like; K22983 cytochrome P450 family 76 subfamily A	At3g52970/7e-145/[Q] KOG0156 Cytochrome P450 CYP2 subfamily	A0A2I4DYY4/0.0/A0A2I4DYY4_JUGRE cytochrome P450 76A2-like OS=Juglans regia OX=51240 GN=LOC108984772 PE=3 SV=1	G3DSA:1.10.630.10/1.5E-124/--	biological_process:GO:0044550//secondary metabolite biosynthetic process;cellular_component:GO:0016020//membrane;molecular_function:GO:0016709//oxidoreductase activity, acting on paired donors, with incorporation or reduction of molecular oxygen, NAD(P)H as one donor, and incorporation of one atom of oxygen;GO:0020037//heme binding;GO:0005506//iron ion binding;		Chr03	679117	679117	1|1	679117	9.8451e-07	C|T	T	0.0840708	-0.0852491	454|4944441	XP_018812368.2	38201		717318|718949	XP_018812368.1/0/PREDICTED: cytochrome P450 76A2-like [Juglans regia]	P37122/0.0/C76A2_SOLME Cytochrome P450 76A2 OS=Solanum melongena OX=4111 GN=CYP76A2 PE=2 SV=1	jre:108984772/0.0/cytochrome P450 76A2-like; K22983 cytochrome P450 family 76 subfamily A	At3g52970/7e-145/[Q] KOG0156 Cytochrome P450 CYP2 subfamily	A0A2I4DYY4/0.0/A0A2I4DYY4_JUGRE cytochrome P450 76A2-like OS=Juglans regia OX=51240 GN=LOC108984772 PE=3 SV=1	G3DSA:1.10.630.10/1.5E-124/--	biological_process:GO:0044550//secondary metabolite biosynthetic process;cellular_component:GO:0016020//membrane;molecular_function:GO:0016709//oxidoreductase activity, acting on paired donors, with incorporation or reduction of molecular oxygen, NAD(P)H as one donor, and incorporation of one atom of oxygen;GO:0020037//heme binding;GO:0005506//iron ion binding;
TDM	FarmCPU	139	28	XP_018812397.1	Chr03	720858	722577	679117	679117	1|1	679117	9.8451e-07	C|T	T	0.0840708	-0.0852491	454|4944441	XP_018812397.1	41741	XP_018812397.1/0/PREDICTED: uncharacterized protein LOC108984793 [Juglans regia] &gt;XP_018812398.1 PREDICTED: uncharacterized protein LOC108984793 [Juglans regia]	NA	bna:106425271/2e-54/phosphatidylinositol-3-phosphatase myotubularin-2-like; K18081 myotubularin-related protein 1/2 [EC:3.1.3.64 3.1.3.95]	NA	A0A2I4DZ13/0.0/A0A2I4DZ13_JUGRE uncharacterized protein LOC108984793 OS=Juglans regia OX=51240 GN=LOC108984793 PE=4 SV=1	PF11961/1.6E-24/Domain of unknown function (DUF3475)	NA		Chr03	679117	679117	1|1	679117	9.8451e-07	C|T	T	0.0840708	-0.0852491	454|4944441	XP_018812397.1	41741		720858|722577	XP_018812397.1/0/PREDICTED: uncharacterized protein LOC108984793 [Juglans regia] &gt;XP_018812398.1 PREDICTED: uncharacterized protein LOC108984793 [Juglans regia]	NA	bna:106425271/2e-54/phosphatidylinositol-3-phosphatase myotubularin-2-like; K18081 myotubularin-related protein 1/2 [EC:3.1.3.64 3.1.3.95]	NA	A0A2I4DZ13/0.0/A0A2I4DZ13_JUGRE uncharacterized protein LOC108984793 OS=Juglans regia OX=51240 GN=LOC108984793 PE=4 SV=1	PF11961/1.6E-24/Domain of unknown function (DUF3475)	NA
TDM	FarmCPU	139	29	XP_018812392.1	Chr03	752462	756977	679117	679117	1|1	679117	9.8451e-07	C|T	T	0.0840708	-0.0852491	454|4944441	XP_018812392.1	73345	XP_018812392.1/0/PREDICTED: glucomannan 4-beta-mannosyltransferase 9 [Juglans regia]	Q9LZR3/0.0/CSLA9_ARATH Glucomannan 4-beta-mannosyltransferase 9 OS=Arabidopsis thaliana OX=3702 GN=CSLA9 PE=1 SV=1	jre:108984789/0.0/glucomannan 4-beta-mannosyltransferase 9; K13680 beta-mannan synthase [EC:2.4.1.32]	At5g03760/0.0/[G] LSE0130 A Glucosyltransferase	A0A2I4DZ26/0.0/A0A2I4DZ26_JUGRE glucomannan 4-beta-mannosyltransferase 9 OS=Juglans regia OX=51240 GN=LOC108984789 PE=4 SV=1	SSF53448/7.69E-44/--	cellular_component:GO:0016021//integral component of membrane;		Chr03	679117	679117	1|1	679117	9.8451e-07	C|T	T	0.0840708	-0.0852491	454|4944441	XP_018812392.1	73345		752462|756977	XP_018812392.1/0/PREDICTED: glucomannan 4-beta-mannosyltransferase 9 [Juglans regia]	Q9LZR3/0.0/CSLA9_ARATH Glucomannan 4-beta-mannosyltransferase 9 OS=Arabidopsis thaliana OX=3702 GN=CSLA9 PE=1 SV=1	jre:108984789/0.0/glucomannan 4-beta-mannosyltransferase 9; K13680 beta-mannan synthase [EC:2.4.1.32]	At5g03760/0.0/[G] LSE0130 A Glucosyltransferase	A0A2I4DZ26/0.0/A0A2I4DZ26_JUGRE glucomannan 4-beta-mannosyltransferase 9 OS=Juglans regia OX=51240 GN=LOC108984789 PE=4 SV=1	SSF53448/7.69E-44/--	cellular_component:GO:0016021//integral component of membrane;
TDM	FarmCPU	139	30	XP_035544464.1	Chr03	759555	762045	679117	679117	1|1	679117	9.8451e-07	C|T	T	0.0840708	-0.0852491	454|4944441	XP_035544464.1	80438	XP_018812388.1/0/PREDICTED: pentatricopeptide repeat-containing protein At5g12100, mitochondrial [Juglans regia]	Q9FMQ1/0.0/PP376_ARATH Pentatricopeptide repeat-containing protein At5g12100, mitochondrial OS=Arabidopsis thaliana OX=3702 GN=At5g12100 PE=2 SV=1	cpap:110809702/0.0/LOW QUALITY PROTEIN: pentatricopeptide repeat-containing protein At5g12100, mitochondrial-like; K17710 pentatricopeptide repeat domain-containing protein 1	At5g12100/0.0/[R] KOG4197 FOG: PPR repeat	A0A2I4DZ02/0.0/A0A2I4DZ02_JUGRE pentatricopeptide repeat-containing protein At5g12100, mitochondrial OS=Juglans regia OX=51240 GN=LOC108984785 PE=4 SV=1	PS51375/7.783/Pentatricopeptide (PPR) repeat profile.	NA		Chr03	679117	679117	1|1	679117	9.8451e-07	C|T	T	0.0840708	-0.0852491	454|4944441	XP_035544464.1	80438		759555|762045	XP_018812388.1/0/PREDICTED: pentatricopeptide repeat-containing protein At5g12100, mitochondrial [Juglans regia]	Q9FMQ1/0.0/PP376_ARATH Pentatricopeptide repeat-containing protein At5g12100, mitochondrial OS=Arabidopsis thaliana OX=3702 GN=At5g12100 PE=2 SV=1	cpap:110809702/0.0/LOW QUALITY PROTEIN: pentatricopeptide repeat-containing protein At5g12100, mitochondrial-like; K17710 pentatricopeptide repeat domain-containing protein 1	At5g12100/0.0/[R] KOG4197 FOG: PPR repeat	A0A2I4DZ02/0.0/A0A2I4DZ02_JUGRE pentatricopeptide repeat-containing protein At5g12100, mitochondrial OS=Juglans regia OX=51240 GN=LOC108984785 PE=4 SV=1	PS51375/7.783/Pentatricopeptide (PPR) repeat profile.	NA
TDM	FarmCPU	139	31	XP_018812389.1	Chr03	762897	763584	679117	679117	1|1	679117	9.8451e-07	C|T	T	0.0840708	-0.0852491	454|4944441	XP_018812389.1	83780	XP_018812389.1/1.1885e-163/PREDICTED: peroxiredoxin-2E-2, chloroplastic-like [Juglans regia]	Q949U7/6e-97/PRX2E_ARATH Peroxiredoxin-2E, chloroplastic OS=Arabidopsis thaliana OX=3702 GN=PRXIIE PE=1 SV=2	ath:AT1G60740/1e-59/Thioredoxin superfamily protein; K03386 peroxiredoxin (alkyl hydroperoxide reductase subunit C) [EC:1.11.1.15]	At3g52960/3e-97/[O] KOG0541 Alkyl hydroperoxide reductase/peroxiredoxin	A0A2I4DZ15/7e-163/A0A2I4DZ15_JUGRE Peroxiredoxin OS=Juglans regia OX=51240 GN=LOC108984786 PE=3 SV=1	G3DSA:3.40.30.10/8.8E-61/--	biological_process:GO:0045454//cell redox homeostasis;cellular_component:GO:0005623//cell;molecular_function:GO:0016491//oxidoreductase activity;		Chr03	679117	679117	1|1	679117	9.8451e-07	C|T	T	0.0840708	-0.0852491	454|4944441	XP_018812389.1	83780		762897|763584	XP_018812389.1/1.1885e-163/PREDICTED: peroxiredoxin-2E-2, chloroplastic-like [Juglans regia]	Q949U7/6e-97/PRX2E_ARATH Peroxiredoxin-2E, chloroplastic OS=Arabidopsis thaliana OX=3702 GN=PRXIIE PE=1 SV=2	ath:AT1G60740/1e-59/Thioredoxin superfamily protein; K03386 peroxiredoxin (alkyl hydroperoxide reductase subunit C) [EC:1.11.1.15]	At3g52960/3e-97/[O] KOG0541 Alkyl hydroperoxide reductase/peroxiredoxin	A0A2I4DZ15/7e-163/A0A2I4DZ15_JUGRE Peroxiredoxin OS=Juglans regia OX=51240 GN=LOC108984786 PE=3 SV=1	G3DSA:3.40.30.10/8.8E-61/--	biological_process:GO:0045454//cell redox homeostasis;cellular_component:GO:0005623//cell;molecular_function:GO:0016491//oxidoreductase activity;
TDM	FarmCPU	139	32	XP_018812394.1	Chr03	823857	826093	679117	679117	1|1	679117	9.8451e-07	C|T	T	0.0840708	-0.0852491	454|4944441	XP_018812394.1	144740	XP_018812394.1/0/PREDICTED: ribosome production factor 2 homolog [Juglans regia]	Q9LUG5/2e-161/RPF2_ARATH Ribosome production factor 2 homolog OS=Arabidopsis thaliana OX=3702 GN=At3g23620 PE=2 SV=1	jre:108984791/0.0/ribosome production factor 2 homolog; K14847 ribosome production factor 2	At3g23620/9e-137/[J] KOG3031 Protein required for biogenesis of the ribosomal 60S subunit	A0A2I4DZ18/0.0/A0A2I4DZ18_JUGRE ribosome production factor 2 homolog OS=Juglans regia OX=51240 GN=LOC108984791 PE=4 SV=1	SM00879/1.2E-32/--	biological_process:GO:0000027//ribosomal large subunit assembly;GO:0000463//maturation of LSU-rRNA from tricistronic rRNA transcript (SSU-rRNA, 5.8S rRNA, LSU-rRNA);cellular_component:GO:0005730//nucleolus;molecular_function:GO:0019843//rRNA binding;		Chr03	679117	679117	1|1	679117	9.8451e-07	C|T	T	0.0840708	-0.0852491	454|4944441	XP_018812394.1	144740		823857|826093	XP_018812394.1/0/PREDICTED: ribosome production factor 2 homolog [Juglans regia]	Q9LUG5/2e-161/RPF2_ARATH Ribosome production factor 2 homolog OS=Arabidopsis thaliana OX=3702 GN=At3g23620 PE=2 SV=1	jre:108984791/0.0/ribosome production factor 2 homolog; K14847 ribosome production factor 2	At3g23620/9e-137/[J] KOG3031 Protein required for biogenesis of the ribosomal 60S subunit	A0A2I4DZ18/0.0/A0A2I4DZ18_JUGRE ribosome production factor 2 homolog OS=Juglans regia OX=51240 GN=LOC108984791 PE=4 SV=1	SM00879/1.2E-32/--	biological_process:GO:0000027//ribosomal large subunit assembly;GO:0000463//maturation of LSU-rRNA from tricistronic rRNA transcript (SSU-rRNA, 5.8S rRNA, LSU-rRNA);cellular_component:GO:0005730//nucleolus;molecular_function:GO:0019843//rRNA binding;
TDM	FarmCPU	139	33	XP_018849259.2	Chr03	1424346	1426847	679117	679117	1|1	679117	9.8451e-07	C|T	T	0.0840708	-0.0852491	454|4944441	XP_018849259.2	745229	XP_018849259.1/0/PREDICTED: uncharacterized protein LOC109012191 [Juglans regia]	Q8VYD8/6e-150/ORLIK_ARATH Protein ORANGE-LIKE, chloroplastic OS=Arabidopsis thaliana OX=3702 GN=ORLIKE PE=1 SV=1	cann:107843266/3e-123/40S ribosomal protein S14-2-like; K02955 small subunit ribosomal protein S14e	NA	A0A2I4GZE0/0.0/A0A2I4GZE0_JUGRE uncharacterized protein LOC109012191 OS=Juglans regia OX=51240 GN=LOC109012191 PE=4 SV=1	PTHR15852/1.0E-166/--	cellular_component:GO:0016021//integral component of membrane;		Chr03	679117	679117	1|1	679117	9.8451e-07	C|T	T	0.0840708	-0.0852491	454|4944441	XP_018849259.2	745229		1424346|1426847	XP_018849259.1/0/PREDICTED: uncharacterized protein LOC109012191 [Juglans regia]	Q8VYD8/6e-150/ORLIK_ARATH Protein ORANGE-LIKE, chloroplastic OS=Arabidopsis thaliana OX=3702 GN=ORLIKE PE=1 SV=1	cann:107843266/3e-123/40S ribosomal protein S14-2-like; K02955 small subunit ribosomal protein S14e	NA	A0A2I4GZE0/0.0/A0A2I4GZE0_JUGRE uncharacterized protein LOC109012191 OS=Juglans regia OX=51240 GN=LOC109012191 PE=4 SV=1	PTHR15852/1.0E-166/--	cellular_component:GO:0016021//integral component of membrane;
TDM	FarmCPU	139	34	XP_018813100.1	Chr03	1664966	1665497	679117	679117	1|1	679117	9.8451e-07	C|T	T	0.0840708	-0.0852491	454|4944441	XP_018813100.1	985849	XP_018813100.1/2.04737e-124/PREDICTED: uncharacterized protein LOC108985302 [Juglans regia]	NA	NA	NA	A0A2I4E132/1e-123/A0A2I4E132_JUGRE uncharacterized protein LOC108985302 OS=Juglans regia OX=51240 GN=LOC108985302 PE=4 SV=1	PTHR34569:SF2/8.1E-45/--	NA		Chr03	679117	679117	1|1	679117	9.8451e-07	C|T	T	0.0840708	-0.0852491	454|4944441	XP_018813100.1	985849		1664966|1665497	XP_018813100.1/2.04737e-124/PREDICTED: uncharacterized protein LOC108985302 [Juglans regia]	NA	NA	NA	A0A2I4E132/1e-123/A0A2I4E132_JUGRE uncharacterized protein LOC108985302 OS=Juglans regia OX=51240 GN=LOC108985302 PE=4 SV=1	PTHR34569:SF2/8.1E-45/--	NA
TDM	FarmCPU	139	35	XP_018813101.1	Chr03	1669380	1673484	679117	679117	1|1	679117	9.8451e-07	C|T	T	0.0840708	-0.0852491	454|4944441	XP_018813101.1	990263	XP_018813101.1/0/PREDICTED: transcription factor E2FA-like [Juglans regia]	Q9FNY0/5e-173/E2FA_ARATH Transcription factor E2FA OS=Arabidopsis thaliana OX=3702 GN=E2FA PE=1 SV=1	jre:108985303/0.0/transcription factor E2FA-like; K06620 transcription factor E2F3	At2g36010/2e-146/[K] KOG2577 Transcription factor E2F/dimerization partner (TDP)	A0A2I4E128/0.0/A0A2I4E128_JUGRE transcription factor E2FA-like OS=Juglans regia OX=51240 GN=LOC108985303 PE=3 SV=1	SSF46785/1.9E-16/--	biological_process:GO:0006351//transcription, DNA-templated;cellular_component:GO:0005634//nucleus;GO:0005667//transcription factor complex;molecular_function:GO:0003677//DNA binding;GO:0003700//DNA binding transcription factor activity;GO:0046983//protein dimerization activity;		Chr03	679117	679117	1|1	679117	9.8451e-07	C|T	T	0.0840708	-0.0852491	454|4944441	XP_018813101.1	990263		1669380|1673484	XP_018813101.1/0/PREDICTED: transcription factor E2FA-like [Juglans regia]	Q9FNY0/5e-173/E2FA_ARATH Transcription factor E2FA OS=Arabidopsis thaliana OX=3702 GN=E2FA PE=1 SV=1	jre:108985303/0.0/transcription factor E2FA-like; K06620 transcription factor E2F3	At2g36010/2e-146/[K] KOG2577 Transcription factor E2F/dimerization partner (TDP)	A0A2I4E128/0.0/A0A2I4E128_JUGRE transcription factor E2FA-like OS=Juglans regia OX=51240 GN=LOC108985303 PE=3 SV=1	SSF46785/1.9E-16/--	biological_process:GO:0006351//transcription, DNA-templated;cellular_component:GO:0005634//nucleus;GO:0005667//transcription factor complex;molecular_function:GO:0003677//DNA binding;GO:0003700//DNA binding transcription factor activity;GO:0046983//protein dimerization activity;
TDM	FarmCPU	139	36	XP_018813262.1	Chr03	7523503	7525572	7163795	8376417	6|1212623	7944390	2.09327e-06	C|T	T	0.49115	0.300503	4945995|8499964	XP_018813262.1	0	XP_018813262.1/1.45605e-126/PREDICTED: protein PHLOEM PROTEIN 2-LIKE A9-like [Juglans regia]	Q9SA16/2e-39/P2A09_ARATH Protein PHLOEM PROTEIN 2-LIKE A9 OS=Arabidopsis thaliana OX=3702 GN=PP2A9 PE=2 SV=1	aly:ARALYDRAFT_336533/4e-33/hypothetical protein; K12236 transcriptional repressor NF-X1	At1g31200/7e-40/[W] LSE0494 A Phloem lectin	A0A2I4E1J7/9e-126/A0A2I4E1J7_JUGRE protein PHLOEM PROTEIN 2-LIKE A9-like OS=Juglans regia OX=51240 GN=LOC108985426 PE=4 SV=1	PTHR32278/1.1E-51/--	NA		Chr03	7163795	8376417	6|1212623	7944390	2.09327e-06	C|T	T	0.49115	0.300503	4945995|8499964	XP_018813262.1	0		7523503|7525572	XP_018813262.1/1.45605e-126/PREDICTED: protein PHLOEM PROTEIN 2-LIKE A9-like [Juglans regia]	Q9SA16/2e-39/P2A09_ARATH Protein PHLOEM PROTEIN 2-LIKE A9 OS=Arabidopsis thaliana OX=3702 GN=PP2A9 PE=2 SV=1	aly:ARALYDRAFT_336533/4e-33/hypothetical protein; K12236 transcriptional repressor NF-X1	At1g31200/7e-40/[W] LSE0494 A Phloem lectin	A0A2I4E1J7/9e-126/A0A2I4E1J7_JUGRE protein PHLOEM PROTEIN 2-LIKE A9-like OS=Juglans regia OX=51240 GN=LOC108985426 PE=4 SV=1	PTHR32278/1.1E-51/--	NA
TDM	FarmCPU	139	37	XP_018813261.1	Chr03	7529562	7535741	7163795	8376417	6|1212623	7944390	2.09327e-06	C|T	T	0.49115	0.300503	4945995|8499964	XP_018813261.1	0	XP_018813261.1/0/PREDICTED: exocyst complex component EXO84C-like [Juglans regia]	Q9SY60/0.0/EX84C_ARATH Exocyst complex component EXO84C OS=Arabidopsis thaliana OX=3702 GN=EXO84C PE=2 SV=1	jre:108985425/0.0/exocyst complex component EXO84C-like; K19986 exocyst complex component 8	At1g10180/0.0/[U] KOG2215 Exocyst complex subunit	A0A2I4E1I5/0.0/A0A2I4E1I5_JUGRE exocyst complex component EXO84C-like OS=Juglans regia OX=51240 GN=LOC108985425 PE=4 SV=1	SSF74788/2.93E-38/--	biological_process:GO:0006887//exocytosis;cellular_component:GO:0000145//exocyst;		Chr03	7163795	8376417	6|1212623	7944390	2.09327e-06	C|T	T	0.49115	0.300503	4945995|8499964	XP_018813261.1	0		7529562|7535741	XP_018813261.1/0/PREDICTED: exocyst complex component EXO84C-like [Juglans regia]	Q9SY60/0.0/EX84C_ARATH Exocyst complex component EXO84C OS=Arabidopsis thaliana OX=3702 GN=EXO84C PE=2 SV=1	jre:108985425/0.0/exocyst complex component EXO84C-like; K19986 exocyst complex component 8	At1g10180/0.0/[U] KOG2215 Exocyst complex subunit	A0A2I4E1I5/0.0/A0A2I4E1I5_JUGRE exocyst complex component EXO84C-like OS=Juglans regia OX=51240 GN=LOC108985425 PE=4 SV=1	SSF74788/2.93E-38/--	biological_process:GO:0006887//exocytosis;cellular_component:GO:0000145//exocyst;
TDM	FarmCPU	139	38	XP_018854376.2	Chr03	7545309	7546179	7163795	8376417	6|1212623	7944390	2.09327e-06	C|T	T	0.49115	0.300503	4945995|8499964	XP_018854376.2	0	XP_018813254.1/0/PREDICTED: transcription initiation factor TFIID subunit 8-like [Juglans regia]	Q9SYZ9/3e-14/TAF8_ARATH Transcription initiation factor TFIID subunit 8 OS=Arabidopsis thaliana OX=3702 GN=TAF8 PE=1 SV=1	jre:108985420/0.0/transcription initiation factor TFIID subunit 8-like; K14649 transcription initiation factor TFIID subunit 8	At1g31240/2e-45/[K] KOG2389 Predicted bromodomain transcription factor	A0A2I4E1H3/0.0/A0A2I4E1H3_JUGRE transcription initiation factor TFIID subunit 8-like OS=Juglans regia OX=51240 GN=LOC108985420 PE=4 SV=1	SM00576/1.1E-23/--	molecular_function:GO:0046982//protein heterodimerization activity;		Chr03	7163795	8376417	6|1212623	7944390	2.09327e-06	C|T	T	0.49115	0.300503	4945995|8499964	XP_018854376.2	0		7545309|7546179	XP_018813254.1/0/PREDICTED: transcription initiation factor TFIID subunit 8-like [Juglans regia]	Q9SYZ9/3e-14/TAF8_ARATH Transcription initiation factor TFIID subunit 8 OS=Arabidopsis thaliana OX=3702 GN=TAF8 PE=1 SV=1	jre:108985420/0.0/transcription initiation factor TFIID subunit 8-like; K14649 transcription initiation factor TFIID subunit 8	At1g31240/2e-45/[K] KOG2389 Predicted bromodomain transcription factor	A0A2I4E1H3/0.0/A0A2I4E1H3_JUGRE transcription initiation factor TFIID subunit 8-like OS=Juglans regia OX=51240 GN=LOC108985420 PE=4 SV=1	SM00576/1.1E-23/--	molecular_function:GO:0046982//protein heterodimerization activity;
TDM	FarmCPU	139	39	XP_018813264.1	Chr03	7547177	7550103	7163795	8376417	6|1212623	7944390	2.09327e-06	C|T	T	0.49115	0.300503	4945995|8499964	XP_018813264.1	0	XP_018813264.1/6.67277e-165/PREDICTED: vesicle-associated membrane protein 721-like [Juglans regia]	Q9ZTW3/8e-128/VA721_ARATH Vesicle-associated membrane protein 721 OS=Arabidopsis thaliana OX=3702 GN=VAMP721 PE=2 SV=1	gab:108470108/3e-144/vesicle-associated membrane protein 721-like; K08511 vesicle-associated membrane protein 72	At1g04760/1e-130/[U] KOG0859 Synaptobrevin/VAMP-like protein	A0A2I4E1I3/4e-164/A0A2I4E1I3_JUGRE vesicle-associated membrane protein 721-like OS=Juglans regia OX=51240 GN=LOC108985427 PE=3 SV=1	PS50859/28.93/Longin domain profile.	biological_process:GO:0006906//vesicle fusion;GO:0016192//vesicle-mediated transport;GO:0006887//exocytosis;cellular_component:GO:0031201//SNARE complex;GO:0016021//integral component of membrane;molecular_function:GO:0000149//SNARE binding;GO:0005484//SNAP receptor activity;		Chr03	7163795	8376417	6|1212623	7944390	2.09327e-06	C|T	T	0.49115	0.300503	4945995|8499964	XP_018813264.1	0		7547177|7550103	XP_018813264.1/6.67277e-165/PREDICTED: vesicle-associated membrane protein 721-like [Juglans regia]	Q9ZTW3/8e-128/VA721_ARATH Vesicle-associated membrane protein 721 OS=Arabidopsis thaliana OX=3702 GN=VAMP721 PE=2 SV=1	gab:108470108/3e-144/vesicle-associated membrane protein 721-like; K08511 vesicle-associated membrane protein 72	At1g04760/1e-130/[U] KOG0859 Synaptobrevin/VAMP-like protein	A0A2I4E1I3/4e-164/A0A2I4E1I3_JUGRE vesicle-associated membrane protein 721-like OS=Juglans regia OX=51240 GN=LOC108985427 PE=3 SV=1	PS50859/28.93/Longin domain profile.	biological_process:GO:0006906//vesicle fusion;GO:0016192//vesicle-mediated transport;GO:0006887//exocytosis;cellular_component:GO:0031201//SNARE complex;GO:0016021//integral component of membrane;molecular_function:GO:0000149//SNARE binding;GO:0005484//SNAP receptor activity;
TDM	FarmCPU	139	40	XP_018851071.1	Chr03	14656262	14656742	13874823	13970960	9|96138	13876413	2.01553e-06	G|A	G	0.420354	0.0755966	13802113|15351117	XP_018851071.1	685302	XP_018851071.1/4.7161e-115/PREDICTED: uncharacterized protein LOC109013441 [Juglans regia]	NA	NA	NA	A0A2I4H4I8/3e-114/A0A2I4H4I8_JUGRE uncharacterized protein LOC109013441 OS=Juglans regia OX=51240 GN=LOC109013441 PE=4 SV=1	PTHR37189/3.3E-42/--	NA		Chr03	13874823	13970960	9|96138	13876413	2.01553e-06	G|A	G	0.420354	0.0755966	13802113|15351117	XP_018851071.1	685302		14656262|14656742	XP_018851071.1/4.7161e-115/PREDICTED: uncharacterized protein LOC109013441 [Juglans regia]	NA	NA	NA	A0A2I4H4I8/3e-114/A0A2I4H4I8_JUGRE uncharacterized protein LOC109013441 OS=Juglans regia OX=51240 GN=LOC109013441 PE=4 SV=1	PTHR37189/3.3E-42/--	NA
TDM	FarmCPU	139	41	XP_018839114.1	Chr03	31297426	31300409	31214952	31215784	2|833	31214952	6.27621e-06	T|C	T	0.469027	0.137709	29994026|34751146	XP_018839114.1	81642	XP_018839113.1/0/PREDICTED: aldo-keto reductase family 4 member C9-like [Juglans regia] &gt;XP_018839114.1 PREDICTED: aldo-keto reductase family 4 member C9-like [Juglans regia]	Q0PGJ6/0.0/AKRC9_ARATH NADPH-dependent aldo-keto reductase, chloroplastic OS=Arabidopsis thaliana OX=3702 GN=AKR4C9 PE=1 SV=1	jre:109004861/0.0/aldo-keto reductase family 4 member C9-like; K00002 alcohol dehydrogenase (NADP+) [EC:1.1.1.2]	At2g37770/0.0/[R] KOG1577 Aldo/keto reductase family proteins	A0A2I4G5D3/0.0/A0A2I4G5D3_JUGRE aldo-keto reductase family 4 member C9-like OS=Juglans regia OX=51240 GN=LOC109004861 PE=4 SV=1	PF00248/1.3E-45/Aldo/keto reductase family	molecular_function:GO:0016491//oxidoreductase activity;		Chr03	31214952	31215784	2|833	31214952	6.27621e-06	T|C	T	0.469027	0.137709	29994026|34751146	XP_018839114.1	81642		31297426|31300409	XP_018839113.1/0/PREDICTED: aldo-keto reductase family 4 member C9-like [Juglans regia] &gt;XP_018839114.1 PREDICTED: aldo-keto reductase family 4 member C9-like [Juglans regia]	Q0PGJ6/0.0/AKRC9_ARATH NADPH-dependent aldo-keto reductase, chloroplastic OS=Arabidopsis thaliana OX=3702 GN=AKR4C9 PE=1 SV=1	jre:109004861/0.0/aldo-keto reductase family 4 member C9-like; K00002 alcohol dehydrogenase (NADP+) [EC:1.1.1.2]	At2g37770/0.0/[R] KOG1577 Aldo/keto reductase family proteins	A0A2I4G5D3/0.0/A0A2I4G5D3_JUGRE aldo-keto reductase family 4 member C9-like OS=Juglans regia OX=51240 GN=LOC109004861 PE=4 SV=1	PF00248/1.3E-45/Aldo/keto reductase family	molecular_function:GO:0016491//oxidoreductase activity;
TDM	FarmCPU	139	42	XP_018808717.1	Chr03	31422116	31422872	31214952	31215784	2|833	31214952	6.27621e-06	T|C	T	0.469027	0.137709	29994026|34751146	XP_018808717.1	206332	XP_018808717.1/0/PREDICTED: uncharacterized protein LOC108981921 [Juglans regia]	P93295/4e-30/M310_ARATH Uncharacterized mitochondrial protein AtMg00310 OS=Arabidopsis thaliana OX=3702 GN=AtMg00310 PE=4 SV=1	bna:106442438/4e-37/structural maintenance of chromosomes protein 6B-like; K22804 structural maintenance of chromosomes protein 6	At2g17910/1e-49/[R] KOG1075 FOG: Reverse transcriptase	A0A2I4DNJ7/0.0/A0A2I4DNJ7_JUGRE uncharacterized protein LOC108981921 OS=Juglans regia OX=51240 GN=LOC108981921 PE=4 SV=1	PTHR33116/2.3E-13/--	NA		Chr03	31214952	31215784	2|833	31214952	6.27621e-06	T|C	T	0.469027	0.137709	29994026|34751146	XP_018808717.1	206332		31422116|31422872	XP_018808717.1/0/PREDICTED: uncharacterized protein LOC108981921 [Juglans regia]	P93295/4e-30/M310_ARATH Uncharacterized mitochondrial protein AtMg00310 OS=Arabidopsis thaliana OX=3702 GN=AtMg00310 PE=4 SV=1	bna:106442438/4e-37/structural maintenance of chromosomes protein 6B-like; K22804 structural maintenance of chromosomes protein 6	At2g17910/1e-49/[R] KOG1075 FOG: Reverse transcriptase	A0A2I4DNJ7/0.0/A0A2I4DNJ7_JUGRE uncharacterized protein LOC108981921 OS=Juglans regia OX=51240 GN=LOC108981921 PE=4 SV=1	PTHR33116/2.3E-13/--	NA
TDM	FarmCPU	139	43	XP_018810190.1	Chr03	31428714	31429479	31214952	31215784	2|833	31214952	6.27621e-06	T|C	T	0.469027	0.137709	29994026|34751146	XP_018810190.1	212930	XP_018840802.1/0/PREDICTED: protein MIZU-KUSSEI 1-like [Juglans regia] &gt;XP_018810190.1 PREDICTED: protein MIZU-KUSSEI 1-like [Juglans regia] &gt;XP_018817469.1 PREDICTED: protein MIZU-KUSSEI 1-like [Juglans regia]	O22227/9e-38/MIZ1_ARATH Protein MIZU-KUSSEI 1 OS=Arabidopsis thaliana OX=3702 GN=MIZ1 PE=1 SV=1	NA	At2g37880/5e-87/[S] LSE0389 A Uncharacterized protein	A0A2I4DSR5/0.0/A0A2I4DSR5_JUGRE protein MIZU-KUSSEI 1-like OS=Juglans regia OX=51240 GN=LOC108983106 PE=4 SV=1	PTHR31276:SF6/9.2E-108/--	NA		Chr03	31214952	31215784	2|833	31214952	6.27621e-06	T|C	T	0.469027	0.137709	29994026|34751146	XP_018810190.1	212930		31428714|31429479	XP_018840802.1/0/PREDICTED: protein MIZU-KUSSEI 1-like [Juglans regia] &gt;XP_018810190.1 PREDICTED: protein MIZU-KUSSEI 1-like [Juglans regia] &gt;XP_018817469.1 PREDICTED: protein MIZU-KUSSEI 1-like [Juglans regia]	O22227/9e-38/MIZ1_ARATH Protein MIZU-KUSSEI 1 OS=Arabidopsis thaliana OX=3702 GN=MIZ1 PE=1 SV=1	NA	At2g37880/5e-87/[S] LSE0389 A Uncharacterized protein	A0A2I4DSR5/0.0/A0A2I4DSR5_JUGRE protein MIZU-KUSSEI 1-like OS=Juglans regia OX=51240 GN=LOC108983106 PE=4 SV=1	PTHR31276:SF6/9.2E-108/--	NA
TDM	FarmCPU	139	44	XP_018826193.1	Chr04	1674781	1677978	1725495	1737471	103|11977	1733072	5.24249e-08	A|C	A	0.0619469	-0.106371	550|4271793	XP_018826193.1	47517	XP_018826193.1/0/PREDICTED: serine/threonine-protein kinase HT1-like [Juglans regia]	Q2MHE4/1e-61/HT1_ARATH Serine/threonine/tyrosine-protein kinase HT1 OS=Arabidopsis thaliana OX=3702 GN=HT1 PE=1 SV=1	psom:113350054/7e-128/LOW QUALITY PROTEIN: methylcrotonoyl-CoA carboxylase subunit alpha, mitochondrial-like; K01968 3-methylcrotonyl-CoA carboxylase alpha subunit [EC:6.4.1.4]	At3g01490/6e-138/[T] KOG0192 Tyrosine kinase specific for activated (GTP-bound) p21cdc42Hs	A0A2I4F3H5/0.0/A0A2I4F3H5_JUGRE serine/threonine-protein kinase HT1-like OS=Juglans regia OX=51240 GN=LOC108995150 PE=3 SV=1	SSF56112/4.59E-75/--	biological_process:GO:0006468//protein phosphorylation;GO:0035556//intracellular signal transduction;cellular_component:GO:0009506//plasmodesma;GO:0005622//intracellular;GO:0005886//plasma membrane;molecular_function:GO:0005524//ATP binding;GO:0004672//protein kinase activity;GO:0004871//signal transducer activity;		Chr04	1725495	1737471	103|11977	1733072	5.24249e-08	A|C	A	0.0619469	-0.106371	550|4271793	XP_018826193.1	47517		1674781|1677978	XP_018826193.1/0/PREDICTED: serine/threonine-protein kinase HT1-like [Juglans regia]	Q2MHE4/1e-61/HT1_ARATH Serine/threonine/tyrosine-protein kinase HT1 OS=Arabidopsis thaliana OX=3702 GN=HT1 PE=1 SV=1	psom:113350054/7e-128/LOW QUALITY PROTEIN: methylcrotonoyl-CoA carboxylase subunit alpha, mitochondrial-like; K01968 3-methylcrotonyl-CoA carboxylase alpha subunit [EC:6.4.1.4]	At3g01490/6e-138/[T] KOG0192 Tyrosine kinase specific for activated (GTP-bound) p21cdc42Hs	A0A2I4F3H5/0.0/A0A2I4F3H5_JUGRE serine/threonine-protein kinase HT1-like OS=Juglans regia OX=51240 GN=LOC108995150 PE=3 SV=1	SSF56112/4.59E-75/--	biological_process:GO:0006468//protein phosphorylation;GO:0035556//intracellular signal transduction;cellular_component:GO:0009506//plasmodesma;GO:0005622//intracellular;GO:0005886//plasma membrane;molecular_function:GO:0005524//ATP binding;GO:0004672//protein kinase activity;GO:0004871//signal transducer activity;
TDM	FarmCPU	139	45	XP_035545714.1	Chr04	1697154	1701510	1725495	1737471	103|11977	1733072	5.24249e-08	A|C	A	0.0619469	-0.106371	550|4271793	XP_035545714.1	23985	XP_018826203.1/0/PREDICTED: phosphoinositide phosphatase SAC8 isoform X2 [Juglans regia]	Q96328/0.0/SAC8_ARATH Phosphoinositide phosphatase SAC8 OS=Arabidopsis thaliana OX=3702 GN=SAC8 PE=2 SV=1	jre:108995161/0.0/phosphoinositide phosphatase SAC8 isoform X1; K21797 phosphatidylinositol 4-phosphatase [EC:3.1.3.-]	7300754/4e-40/[I] KOG1890 Phosphoinositide phosphatase SAC1	A0A2I4F3I4/0.0/A0A2I4F3I4_JUGRE phosphoinositide phosphatase SAC8 isoform X2 OS=Juglans regia OX=51240 GN=LOC108995161 PE=4 SV=1	PF02383/2.0E-89/SacI homology domain	NA		Chr04	1725495	1737471	103|11977	1733072	5.24249e-08	A|C	A	0.0619469	-0.106371	550|4271793	XP_035545714.1	23985		1697154|1701510	XP_018826203.1/0/PREDICTED: phosphoinositide phosphatase SAC8 isoform X2 [Juglans regia]	Q96328/0.0/SAC8_ARATH Phosphoinositide phosphatase SAC8 OS=Arabidopsis thaliana OX=3702 GN=SAC8 PE=2 SV=1	jre:108995161/0.0/phosphoinositide phosphatase SAC8 isoform X1; K21797 phosphatidylinositol 4-phosphatase [EC:3.1.3.-]	7300754/4e-40/[I] KOG1890 Phosphoinositide phosphatase SAC1	A0A2I4F3I4/0.0/A0A2I4F3I4_JUGRE phosphoinositide phosphatase SAC8 isoform X2 OS=Juglans regia OX=51240 GN=LOC108995161 PE=4 SV=1	PF02383/2.0E-89/SacI homology domain	NA
TDM	FarmCPU	139	46	XP_018815996.1	Chr04	1857490	1862263	1725495	1737471	103|11977	1733072	5.24249e-08	A|C	A	0.0619469	-0.106371	550|4271793	XP_018815996.1	120019	XP_018815996.1/0/PREDICTED: LIMR family protein At5g01460-like [Juglans regia] &gt;XP_018815997.1 PREDICTED: LIMR family protein At5g01460-like [Juglans regia]	Q9M028/0.0/LMBD2_ARATH LIMR family protein At5g01460 OS=Arabidopsis thaliana OX=3702 GN=At5g01460 PE=2 SV=1	jre:108987523/0.0/LIMR family protein At5g01460-like; K14617 LMBR1 domain-containing protein 1	At5g01460/0.0/[S] TWOG0259 Uncharacterized conserved protein	A0A2I4E9C6/0.0/A0A2I4E9C6_JUGRE LIMR family protein At5g01460-like OS=Juglans regia OX=51240 GN=LOC108987523 PE=4 SV=1	PF04791/2.1E-34/LMBR1-like membrane protein	cellular_component:GO:0016021//integral component of membrane;		Chr04	1725495	1737471	103|11977	1733072	5.24249e-08	A|C	A	0.0619469	-0.106371	550|4271793	XP_018815996.1	120019		1857490|1862263	XP_018815996.1/0/PREDICTED: LIMR family protein At5g01460-like [Juglans regia] &gt;XP_018815997.1 PREDICTED: LIMR family protein At5g01460-like [Juglans regia]	Q9M028/0.0/LMBD2_ARATH LIMR family protein At5g01460 OS=Arabidopsis thaliana OX=3702 GN=At5g01460 PE=2 SV=1	jre:108987523/0.0/LIMR family protein At5g01460-like; K14617 LMBR1 domain-containing protein 1	At5g01460/0.0/[S] TWOG0259 Uncharacterized conserved protein	A0A2I4E9C6/0.0/A0A2I4E9C6_JUGRE LIMR family protein At5g01460-like OS=Juglans regia OX=51240 GN=LOC108987523 PE=4 SV=1	PF04791/2.1E-34/LMBR1-like membrane protein	cellular_component:GO:0016021//integral component of membrane;
TDM	FarmCPU	139	47	XP_035548583.1	Chr04	2548431	2550829	1725495	1737471	103|11977	1733072	5.24249e-08	A|C	A	0.0619469	-0.106371	550|4271793	XP_035548583.1	810960	XP_018811575.1/0/PREDICTED: ubiquitin-conjugating enzyme E2 32 [Juglans regia]	Q9LSP7/1e-134/UBC32_ARATH Ubiquitin-conjugating enzyme E2 32 OS=Arabidopsis thaliana OX=3702 GN=UBC32 PE=2 SV=1	jre:108984167/0.0/ubiquitin-conjugating enzyme E2 32; K10578 ubiquitin-conjugating enzyme E2 J1 [EC:2.3.2.23]	At3g17000/4e-135/[O] KOG0428 Non-canonical ubiquitin conjugating enzyme 1	A0A2I4DWR0/0.0/A0A2I4DWR0_JUGRE ubiquitin-conjugating enzyme E2 32 OS=Juglans regia OX=51240 GN=LOC108984167 PE=4 SV=1	PS50127/23.703/Ubiquitin-conjugating enzymes family profile.	cellular_component:GO:0016021//integral component of membrane;		Chr04	1725495	1737471	103|11977	1733072	5.24249e-08	A|C	A	0.0619469	-0.106371	550|4271793	XP_035548583.1	810960		2548431|2550829	XP_018811575.1/0/PREDICTED: ubiquitin-conjugating enzyme E2 32 [Juglans regia]	Q9LSP7/1e-134/UBC32_ARATH Ubiquitin-conjugating enzyme E2 32 OS=Arabidopsis thaliana OX=3702 GN=UBC32 PE=2 SV=1	jre:108984167/0.0/ubiquitin-conjugating enzyme E2 32; K10578 ubiquitin-conjugating enzyme E2 J1 [EC:2.3.2.23]	At3g17000/4e-135/[O] KOG0428 Non-canonical ubiquitin conjugating enzyme 1	A0A2I4DWR0/0.0/A0A2I4DWR0_JUGRE ubiquitin-conjugating enzyme E2 32 OS=Juglans regia OX=51240 GN=LOC108984167 PE=4 SV=1	PS50127/23.703/Ubiquitin-conjugating enzymes family profile.	cellular_component:GO:0016021//integral component of membrane;
TDM	FarmCPU	139	48	XP_018807794.2	Chr04	19607353	19614379	19431348	19660613	4|229266	19660613	3.62794e-11	C|A	A	0.146018	-0.0794597	19305079|19759062	XP_018807794.2	0	XP_018807794.1/0/PREDICTED: ankyrin repeat-containing protein At5g02620-like [Juglans regia]	Q9C7A2/3e-13/ITN1_ARATH Ankyrin repeat-containing protein ITN1 OS=Arabidopsis thaliana OX=3702 GN=ITN1 PE=1 SV=1	jre:109008812/3e-112/ankyrin repeat-containing protein At5g02620-like; K09420 transcriptional activator Myb	At5g35810/1e-110/[R] KOG0504 FOG: Ankyrin repeat	A0A2I4DKW7/0.0/A0A2I4DKW7_JUGRE ankyrin repeat-containing protein At5g02620-like OS=Juglans regia OX=51240 GN=LOC108981164 PE=4 SV=1	PTHR24177:SF33/1.7E-133/--	NA		Chr04	19431348	19660613	4|229266	19660613	3.62794e-11	C|A	A	0.146018	-0.0794597	19305079|19759062	XP_018807794.2	0		19607353|19614379	XP_018807794.1/0/PREDICTED: ankyrin repeat-containing protein At5g02620-like [Juglans regia]	Q9C7A2/3e-13/ITN1_ARATH Ankyrin repeat-containing protein ITN1 OS=Arabidopsis thaliana OX=3702 GN=ITN1 PE=1 SV=1	jre:109008812/3e-112/ankyrin repeat-containing protein At5g02620-like; K09420 transcriptional activator Myb	At5g35810/1e-110/[R] KOG0504 FOG: Ankyrin repeat	A0A2I4DKW7/0.0/A0A2I4DKW7_JUGRE ankyrin repeat-containing protein At5g02620-like OS=Juglans regia OX=51240 GN=LOC108981164 PE=4 SV=1	PTHR24177:SF33/1.7E-133/--	NA
TDM	FarmCPU	139	49	XP_018858702.1	Chr05	7487471	7488599	7073504	7073504	1|1	7073504	9.26807e-06	C|T	C	0.0663717	-0.108576	4995094|11931367	XP_018858702.1	413967	XP_018858698.1/0/PREDICTED: metal tolerance protein B [Juglans regia] &gt;XP_018858699.1 PREDICTED: metal tolerance protein B [Juglans regia] &gt;XP_018858700.1 PREDICTED: metal tolerance protein B [Juglans regia] &gt;XP_018858701.1 PREDICTED: metal tolerance protein B [Juglans regia] &gt;XP_018858702.1 PREDICTED: metal tolerance protein B [Juglans regia]	Q6DBM8/5e-124/MTPB_ARATH Metal tolerance protein B OS=Arabidopsis thaliana OX=3702 GN=MTPB PE=2 SV=1	jre:109020645/0.0/metal tolerance protein B; K14689 solute carrier family 30 (zinc transporter), member 2	At2g29410/4e-124/[P] KOG1482 Zn2+ transporter	A0A2I4HRD2/0.0/A0A2I4HRD2_JUGRE metal tolerance protein B OS=Juglans regia OX=51240 GN=LOC109020645 PE=4 SV=1	PF01545/1.3E-38/Cation efflux family	NA		Chr05	7073504	7073504	1|1	7073504	9.26807e-06	C|T	C	0.0663717	-0.108576	4995094|11931367	XP_018858702.1	413967		7487471|7488599	XP_018858698.1/0/PREDICTED: metal tolerance protein B [Juglans regia] &gt;XP_018858699.1 PREDICTED: metal tolerance protein B [Juglans regia] &gt;XP_018858700.1 PREDICTED: metal tolerance protein B [Juglans regia] &gt;XP_018858701.1 PREDICTED: metal tolerance protein B [Juglans regia] &gt;XP_018858702.1 PREDICTED: metal tolerance protein B [Juglans regia]	Q6DBM8/5e-124/MTPB_ARATH Metal tolerance protein B OS=Arabidopsis thaliana OX=3702 GN=MTPB PE=2 SV=1	jre:109020645/0.0/metal tolerance protein B; K14689 solute carrier family 30 (zinc transporter), member 2	At2g29410/4e-124/[P] KOG1482 Zn2+ transporter	A0A2I4HRD2/0.0/A0A2I4HRD2_JUGRE metal tolerance protein B OS=Juglans regia OX=51240 GN=LOC109020645 PE=4 SV=1	PF01545/1.3E-38/Cation efflux family	NA
TDM	FarmCPU	139	50	XP_018817427.2	Chr05	9872073	9875070	9608156	9609749	3|1594	9609104	1.72797e-06	A|G	G	0.0752212	-0.104684	4995094|11931367	XP_018817427.2	262324	XP_018817427.1/0/PREDICTED: interactor of constitutive active ROPs 3-like isoform X2 [Juglans regia]	Q9LSS5/2e-163/ICR3_ARATH Interactor of constitutive active ROPs 3 OS=Arabidopsis thaliana OX=3702 GN=ICR3 PE=1 SV=1	mus:103974110/1e-121/interactor of constitutive active ROPs 3-like isoform X1; K10352 myosin heavy chain	At5g60210/4e-163/[S] LSE0085 A Uncharacterized protein	A0A2I4EDF1/0.0/A0A2I4EDF1_JUGRE interactor of constitutive active ROPs 3-like isoform X2 OS=Juglans regia OX=51240 GN=LOC108988575 PE=4 SV=1	PTHR34224:SF5/1.8E-271/--	NA		Chr05	9608156	9609749	3|1594	9609104	1.72797e-06	A|G	G	0.0752212	-0.104684	4995094|11931367	XP_018817427.2	262324		9872073|9875070	XP_018817427.1/0/PREDICTED: interactor of constitutive active ROPs 3-like isoform X2 [Juglans regia]	Q9LSS5/2e-163/ICR3_ARATH Interactor of constitutive active ROPs 3 OS=Arabidopsis thaliana OX=3702 GN=ICR3 PE=1 SV=1	mus:103974110/1e-121/interactor of constitutive active ROPs 3-like isoform X1; K10352 myosin heavy chain	At5g60210/4e-163/[S] LSE0085 A Uncharacterized protein	A0A2I4EDF1/0.0/A0A2I4EDF1_JUGRE interactor of constitutive active ROPs 3-like isoform X2 OS=Juglans regia OX=51240 GN=LOC108988575 PE=4 SV=1	PTHR34224:SF5/1.8E-271/--	NA
TDM	FarmCPU	139	51	XP_035546750.1	Chr06	3894336	3896100	4013496	4013496	1|1	4013496	2.8248e-07	T|A	A	0.0619469	-0.106079	3727361|5042456	XP_035546750.1	117396	XP_018858631.1/0/PREDICTED: chalcone synthase 6-4-like, partial [Juglans regia]	P51090/4e-130/CHSY_VITVI Chalcone synthase OS=Vitis vinifera OX=29760 GN=CHS PE=2 SV=1	jre:109020591/0.0/chalcone synthase 6-4-like; K00660 chalcone synthase [EC:2.3.1.74]	At5g13930/3e-123/[Q] LSE0252 A Chalcone synthase	A0A2I4HR47/0.0/A0A2I4HR47_JUGRE chalcone synthase 6-4-like OS=Juglans regia OX=51240 GN=LOC109020591 PE=3 SV=1	SSF53901/3.67E-23/--	biological_process:GO:0009058//biosynthetic process;molecular_function:GO:0016747//transferase activity, transferring acyl groups other than amino-acyl groups;		Chr06	4013496	4013496	1|1	4013496	2.8248e-07	T|A	A	0.0619469	-0.106079	3727361|5042456	XP_035546750.1	117396		3894336|3896100	XP_018858631.1/0/PREDICTED: chalcone synthase 6-4-like, partial [Juglans regia]	P51090/4e-130/CHSY_VITVI Chalcone synthase OS=Vitis vinifera OX=29760 GN=CHS PE=2 SV=1	jre:109020591/0.0/chalcone synthase 6-4-like; K00660 chalcone synthase [EC:2.3.1.74]	At5g13930/3e-123/[Q] LSE0252 A Chalcone synthase	A0A2I4HR47/0.0/A0A2I4HR47_JUGRE chalcone synthase 6-4-like OS=Juglans regia OX=51240 GN=LOC109020591 PE=3 SV=1	SSF53901/3.67E-23/--	biological_process:GO:0009058//biosynthetic process;molecular_function:GO:0016747//transferase activity, transferring acyl groups other than amino-acyl groups;
TDM	FarmCPU	139	52	XP_035546751.1	Chr06	3894344	3896100	4013496	4013496	1|1	4013496	2.8248e-07	T|A	A	0.0619469	-0.106079	3727361|5042456	XP_035546751.1	117396	XP_018858631.1/0/PREDICTED: chalcone synthase 6-4-like, partial [Juglans regia]	P51090/3e-130/CHSY_VITVI Chalcone synthase OS=Vitis vinifera OX=29760 GN=CHS PE=2 SV=1	jre:109020591/0.0/chalcone synthase 6-4-like; K00660 chalcone synthase [EC:2.3.1.74]	At5g13930/4e-123/[Q] LSE0252 A Chalcone synthase	A0A2I4HR47/0.0/A0A2I4HR47_JUGRE chalcone synthase 6-4-like OS=Juglans regia OX=51240 GN=LOC109020591 PE=3 SV=1	SSF53901/3.6E-23/--	biological_process:GO:0009058//biosynthetic process;molecular_function:GO:0016747//transferase activity, transferring acyl groups other than amino-acyl groups;		Chr06	4013496	4013496	1|1	4013496	2.8248e-07	T|A	A	0.0619469	-0.106079	3727361|5042456	XP_035546751.1	117396		3894344|3896100	XP_018858631.1/0/PREDICTED: chalcone synthase 6-4-like, partial [Juglans regia]	P51090/3e-130/CHSY_VITVI Chalcone synthase OS=Vitis vinifera OX=29760 GN=CHS PE=2 SV=1	jre:109020591/0.0/chalcone synthase 6-4-like; K00660 chalcone synthase [EC:2.3.1.74]	At5g13930/4e-123/[Q] LSE0252 A Chalcone synthase	A0A2I4HR47/0.0/A0A2I4HR47_JUGRE chalcone synthase 6-4-like OS=Juglans regia OX=51240 GN=LOC109020591 PE=3 SV=1	SSF53901/3.6E-23/--	biological_process:GO:0009058//biosynthetic process;molecular_function:GO:0016747//transferase activity, transferring acyl groups other than amino-acyl groups;
TDM	FarmCPU	139	53	XP_035546974.1	Chr06	3897214	3904112	4013496	4013496	1|1	4013496	2.8248e-07	T|A	A	0.0619469	-0.106079	3727361|5042456	XP_035546974.1	109384	XP_018856848.1/0/PREDICTED: PHD finger protein EHD3-like isoform X2 [Juglans regia]	Q6ZJM9/9e-70/EHD3_ORYSJ PHD finger protein EHD3 OS=Oryza sativa subsp. japonica OX=39947 GN=EHD3 PE=1 SV=1	var:108331594/0.0/uncharacterized LOC108331594; K13196 zinc finger protein ubi-d4	Hs4759150/4e-12/[R] KOG1246 DNA-binding protein jumonji/RBP2/SMCY, contains JmjC domain	A0A2I4HL05/0.0/A0A2I4HL05_JUGRE PHD finger protein EHD3-like isoform X2 OS=Juglans regia OX=51240 GN=LOC109019079 PE=4 SV=1	SSF57903/3.99E-15/--	NA		Chr06	4013496	4013496	1|1	4013496	2.8248e-07	T|A	A	0.0619469	-0.106079	3727361|5042456	XP_035546974.1	109384		3897214|3904112	XP_018856848.1/0/PREDICTED: PHD finger protein EHD3-like isoform X2 [Juglans regia]	Q6ZJM9/9e-70/EHD3_ORYSJ PHD finger protein EHD3 OS=Oryza sativa subsp. japonica OX=39947 GN=EHD3 PE=1 SV=1	var:108331594/0.0/uncharacterized LOC108331594; K13196 zinc finger protein ubi-d4	Hs4759150/4e-12/[R] KOG1246 DNA-binding protein jumonji/RBP2/SMCY, contains JmjC domain	A0A2I4HL05/0.0/A0A2I4HL05_JUGRE PHD finger protein EHD3-like isoform X2 OS=Juglans regia OX=51240 GN=LOC109019079 PE=4 SV=1	SSF57903/3.99E-15/--	NA
TDM	FarmCPU	139	54	XP_018810053.2	Chr06	3957875	3958364	4013496	4013496	1|1	4013496	2.8248e-07	T|A	A	0.0619469	-0.106079	3727361|5042456	XP_018810053.2	55132	XP_018839075.1/4.2408e-112/PREDICTED: probable calcium-binding protein CML44 [Juglans regia]	Q9LPK5/2e-42/CML44_ARATH Probable calcium-binding protein CML44 OS=Arabidopsis thaliana OX=3702 GN=CML44 PE=2 SV=2	jre:109004827/8e-113/probable calcium-binding protein CML44; K13448 calcium-binding protein CML	At1g21550/1e-42/[T] KOG0027 Calmodulin and related proteins (EF-Hand superfamily)	A0A2I4G5C2/3e-111/A0A2I4G5C2_JUGRE probable calcium-binding protein CML44 OS=Juglans regia OX=51240 GN=LOC109004827 PE=4 SV=1	PF13202/9.4E-6/EF hand	NA		Chr06	4013496	4013496	1|1	4013496	2.8248e-07	T|A	A	0.0619469	-0.106079	3727361|5042456	XP_018810053.2	55132		3957875|3958364	XP_018839075.1/4.2408e-112/PREDICTED: probable calcium-binding protein CML44 [Juglans regia]	Q9LPK5/2e-42/CML44_ARATH Probable calcium-binding protein CML44 OS=Arabidopsis thaliana OX=3702 GN=CML44 PE=2 SV=2	jre:109004827/8e-113/probable calcium-binding protein CML44; K13448 calcium-binding protein CML	At1g21550/1e-42/[T] KOG0027 Calmodulin and related proteins (EF-Hand superfamily)	A0A2I4G5C2/3e-111/A0A2I4G5C2_JUGRE probable calcium-binding protein CML44 OS=Juglans regia OX=51240 GN=LOC109004827 PE=4 SV=1	PF13202/9.4E-6/EF hand	NA
TDM	FarmCPU	139	55	XP_018811349.1	Chr06	4019515	4021388	4013496	4013496	1|1	4013496	2.8248e-07	T|A	A	0.0619469	-0.106079	3727361|5042456	XP_018811349.1	6019	XP_018811346.1/0/PREDICTED: glutathione S-transferase TCHQD isoform X1 [Juglans regia] &gt;XP_018811347.1 PREDICTED: glutathione S-transferase TCHQD isoform X1 [Juglans regia] &gt;XP_018811348.1 PREDICTED: glutathione S-transferase TCHQD isoform X1 [Juglans regia] &gt;XP_018811349.1 PREDICTED: glutathione S-transferase TCHQD isoform X1 [Juglans regia]	O80662/9e-145/TCHQD_ARATH Glutathione S-transferase TCHQD OS=Arabidopsis thaliana OX=3702 GN=TCHQD PE=2 SV=1	jre:108983995/0.0/glutathione S-transferase TCHQD isoform X1; K22077 ganglioside-induced differentiation-associated protein 1	At1g77290/4e-145/[S] KOG4420 Uncharacterized conserved protein (Ganglioside-induced differentiation associated protein 1, GDAP1)	A0A2I4DW22/0.0/A0A2I4DW22_JUGRE glutathione S-transferase TCHQD isoform X1 OS=Juglans regia OX=51240 GN=LOC108983995 PE=4 SV=1	PF13410/1.4E-7/Glutathione S-transferase, C-terminal domain	NA		Chr06	4013496	4013496	1|1	4013496	2.8248e-07	T|A	A	0.0619469	-0.106079	3727361|5042456	XP_018811349.1	6019		4019515|4021388	XP_018811346.1/0/PREDICTED: glutathione S-transferase TCHQD isoform X1 [Juglans regia] &gt;XP_018811347.1 PREDICTED: glutathione S-transferase TCHQD isoform X1 [Juglans regia] &gt;XP_018811348.1 PREDICTED: glutathione S-transferase TCHQD isoform X1 [Juglans regia] &gt;XP_018811349.1 PREDICTED: glutathione S-transferase TCHQD isoform X1 [Juglans regia]	O80662/9e-145/TCHQD_ARATH Glutathione S-transferase TCHQD OS=Arabidopsis thaliana OX=3702 GN=TCHQD PE=2 SV=1	jre:108983995/0.0/glutathione S-transferase TCHQD isoform X1; K22077 ganglioside-induced differentiation-associated protein 1	At1g77290/4e-145/[S] KOG4420 Uncharacterized conserved protein (Ganglioside-induced differentiation associated protein 1, GDAP1)	A0A2I4DW22/0.0/A0A2I4DW22_JUGRE glutathione S-transferase TCHQD isoform X1 OS=Juglans regia OX=51240 GN=LOC108983995 PE=4 SV=1	PF13410/1.4E-7/Glutathione S-transferase, C-terminal domain	NA
TDM	FarmCPU	139	56	XP_018811350.1	Chr06	4019629	4021388	4013496	4013496	1|1	4013496	2.8248e-07	T|A	A	0.0619469	-0.106079	3727361|5042456	XP_018811350.1	6133	XP_018811350.1/5.04908e-169/PREDICTED: glutathione S-transferase TCHQD isoform X2 [Juglans regia]	O80662/2e-115/TCHQD_ARATH Glutathione S-transferase TCHQD OS=Arabidopsis thaliana OX=3702 GN=TCHQD PE=2 SV=1	jre:108983995/2e-169/glutathione S-transferase TCHQD isoform X1; K22077 ganglioside-induced differentiation-associated protein 1	At1g77290/1e-115/[S] KOG4420 Uncharacterized conserved protein (Ganglioside-induced differentiation associated protein 1, GDAP1)	A0A2I4DW33/3e-168/A0A2I4DW33_JUGRE glutathione S-transferase TCHQD isoform X2 OS=Juglans regia OX=51240 GN=LOC108983995 PE=4 SV=1	PTHR45374/1.1E-121/--	NA		Chr06	4013496	4013496	1|1	4013496	2.8248e-07	T|A	A	0.0619469	-0.106079	3727361|5042456	XP_018811350.1	6133		4019629|4021388	XP_018811350.1/5.04908e-169/PREDICTED: glutathione S-transferase TCHQD isoform X2 [Juglans regia]	O80662/2e-115/TCHQD_ARATH Glutathione S-transferase TCHQD OS=Arabidopsis thaliana OX=3702 GN=TCHQD PE=2 SV=1	jre:108983995/2e-169/glutathione S-transferase TCHQD isoform X1; K22077 ganglioside-induced differentiation-associated protein 1	At1g77290/1e-115/[S] KOG4420 Uncharacterized conserved protein (Ganglioside-induced differentiation associated protein 1, GDAP1)	A0A2I4DW33/3e-168/A0A2I4DW33_JUGRE glutathione S-transferase TCHQD isoform X2 OS=Juglans regia OX=51240 GN=LOC108983995 PE=4 SV=1	PTHR45374/1.1E-121/--	NA
TDM	FarmCPU	139	57	XP_035546420.1	Chr06	4453310	4453896	4013496	4013496	1|1	4013496	2.8248e-07	T|A	A	0.0619469	-0.106079	3727361|5042456	XP_035546420.1	439814	XP_018836573.1/1.84139e-68/PREDICTED: uncharacterized protein At4g33100 isoform X4 [Juglans regia]	Q9SMZ9/2e-32/Y4331_ARATH Uncharacterized protein At4g33100 OS=Arabidopsis thaliana OX=3702 GN=At4g33100 PE=3 SV=1	jre:109003061/7e-66/uncharacterized protein At4g33100 isoform X1; K17968 TRIAP1/MDM35 family protein	At4g33100/9e-33/[S] KOG3481 Uncharacterized conserved protein	A0A2I4FY54/1e-67/A0A2I4FY54_JUGRE uncharacterized protein At4g33100 isoform X4 OS=Juglans regia OX=51240 GN=LOC109003061 PE=4 SV=1	PF05254/1.4E-20/Uncharacterised protein family (UPF0203)	NA		Chr06	4013496	4013496	1|1	4013496	2.8248e-07	T|A	A	0.0619469	-0.106079	3727361|5042456	XP_035546420.1	439814		4453310|4453896	XP_018836573.1/1.84139e-68/PREDICTED: uncharacterized protein At4g33100 isoform X4 [Juglans regia]	Q9SMZ9/2e-32/Y4331_ARATH Uncharacterized protein At4g33100 OS=Arabidopsis thaliana OX=3702 GN=At4g33100 PE=3 SV=1	jre:109003061/7e-66/uncharacterized protein At4g33100 isoform X1; K17968 TRIAP1/MDM35 family protein	At4g33100/9e-33/[S] KOG3481 Uncharacterized conserved protein	A0A2I4FY54/1e-67/A0A2I4FY54_JUGRE uncharacterized protein At4g33100 isoform X4 OS=Juglans regia OX=51240 GN=LOC109003061 PE=4 SV=1	PF05254/1.4E-20/Uncharacterised protein family (UPF0203)	NA
TDM	FarmCPU	139	58	XP_035546602.1	Chr06	24221798	24222621	23998251	24101955	51|103705	23998251	7.83702e-07	A|G	G	0.154867	-0.0728677	21807461|24352589	XP_035546602.1	119843	XP_018859535.1/2.45743e-101/PREDICTED: transcription factor BIM2-like [Juglans regia]	Q9CAA4/3e-06/BIM2_ARATH Transcription factor BIM2 OS=Arabidopsis thaliana OX=3702 GN=BIM2 PE=1 SV=1	NA	At1g69010/1e-06/[KT] LSE0107 A bHLH transcription factor	A0A2I4HTQ6/2e-100/A0A2I4HTQ6_JUGRE transcription factor BIM2-like OS=Juglans regia OX=51240 GN=LOC109021372 PE=4 SV=1	PTHR12565:SF85/5.9E-15/--	NA		Chr06	23998251	24101955	51|103705	23998251	7.83702e-07	A|G	G	0.154867	-0.0728677	21807461|24352589	XP_035546602.1	119843		24221798|24222621	XP_018859535.1/2.45743e-101/PREDICTED: transcription factor BIM2-like [Juglans regia]	Q9CAA4/3e-06/BIM2_ARATH Transcription factor BIM2 OS=Arabidopsis thaliana OX=3702 GN=BIM2 PE=1 SV=1	NA	At1g69010/1e-06/[KT] LSE0107 A bHLH transcription factor	A0A2I4HTQ6/2e-100/A0A2I4HTQ6_JUGRE transcription factor BIM2-like OS=Juglans regia OX=51240 GN=LOC109021372 PE=4 SV=1	PTHR12565:SF85/5.9E-15/--	NA
TDM	FarmCPU	139	59	XP_018853066.1	Chr06	38090678	38093096	38554943	38555186	4|244	38555186	7.69e-07	A|G	G	0.433628	0.121566	37989129|38971807	XP_018853066.1	461847	XP_018853066.1/0/PREDICTED: peptidyl-prolyl cis-trans isomerase CYP28, chloroplastic-like [Juglans regia]	O65220/5e-121/CPY28_ARATH Peptidyl-prolyl cis-trans isomerase CYP28, chloroplastic OS=Arabidopsis thaliana OX=3702 GN=CYP28 PE=1 SV=1	jre:109015026/0.0/peptidyl-prolyl cis-trans isomerase CYP28, chloroplastic-like; K03768 peptidyl-prolyl cis-trans isomerase B (cyclophilin B) [EC:5.2.1.8]	At5g35100/4e-121/[O] KOG0865 Cyclophilin type peptidyl-prolyl cis-trans isomerase	A0A2I4HA91/0.0/A0A2I4HA91_JUGRE peptidyl-prolyl cis-trans isomerase CYP28, chloroplastic-like OS=Juglans regia OX=51240 GN=LOC109015026 PE=4 SV=1	PR00153/1.1E-7/Cyclophilin peptidyl-prolyl cis-trans isomerase signature	molecular_function:GO:0003755//peptidyl-prolyl cis-trans isomerase activity;		Chr06	38554943	38555186	4|244	38555186	7.69e-07	A|G	G	0.433628	0.121566	37989129|38971807	XP_018853066.1	461847		38090678|38093096	XP_018853066.1/0/PREDICTED: peptidyl-prolyl cis-trans isomerase CYP28, chloroplastic-like [Juglans regia]	O65220/5e-121/CPY28_ARATH Peptidyl-prolyl cis-trans isomerase CYP28, chloroplastic OS=Arabidopsis thaliana OX=3702 GN=CYP28 PE=1 SV=1	jre:109015026/0.0/peptidyl-prolyl cis-trans isomerase CYP28, chloroplastic-like; K03768 peptidyl-prolyl cis-trans isomerase B (cyclophilin B) [EC:5.2.1.8]	At5g35100/4e-121/[O] KOG0865 Cyclophilin type peptidyl-prolyl cis-trans isomerase	A0A2I4HA91/0.0/A0A2I4HA91_JUGRE peptidyl-prolyl cis-trans isomerase CYP28, chloroplastic-like OS=Juglans regia OX=51240 GN=LOC109015026 PE=4 SV=1	PR00153/1.1E-7/Cyclophilin peptidyl-prolyl cis-trans isomerase signature	molecular_function:GO:0003755//peptidyl-prolyl cis-trans isomerase activity;
TDM	FarmCPU	139	60	XP_018843751.1	Chr06	38141091	38141559	38554943	38555186	4|244	38555186	7.69e-07	A|G	G	0.433628	0.121566	37989129|38971807	XP_018843751.1	413384	XP_018843751.1/1.55483e-112/PREDICTED: uncharacterized protein LOC109008192 [Juglans regia]	NA	NA	NA	A0A2I4GIN8/9e-112/A0A2I4GIN8_JUGRE uncharacterized protein LOC109008192 OS=Juglans regia OX=51240 GN=LOC109008192 PE=4 SV=1	PTHR33168/5.4E-27/--	NA		Chr06	38554943	38555186	4|244	38555186	7.69e-07	A|G	G	0.433628	0.121566	37989129|38971807	XP_018843751.1	413384		38141091|38141559	XP_018843751.1/1.55483e-112/PREDICTED: uncharacterized protein LOC109008192 [Juglans regia]	NA	NA	NA	A0A2I4GIN8/9e-112/A0A2I4GIN8_JUGRE uncharacterized protein LOC109008192 OS=Juglans regia OX=51240 GN=LOC109008192 PE=4 SV=1	PTHR33168/5.4E-27/--	NA
TDM	FarmCPU	139	61	XP_018857744.1	Chr06	38159397	38160213	38554943	38555186	4|244	38555186	7.69e-07	A|G	G	0.433628	0.121566	37989129|38971807	XP_018857744.1	394730	XP_018857744.1/1.91095e-140/PREDICTED: probable E3 ubiquitin-protein ligase RHY1A [Juglans regia]	Q4KLR8/2e-11/ZNRF3_XENLA E3 ubiquitin-protein ligase ZNRF3 OS=Xenopus laevis OX=8355 GN=znrf3 PE=2 SV=1	aly:ARALYDRAFT_480417/9e-53/zinc finger family protein; K22378 E3 ubiquitin-protein ligase RNF181 [EC:2.3.2.27]	Hs21071001/3e-07/[O] KOG0802 E3 ubiquitin ligase	A0A2I4HNL2/1e-139/A0A2I4HNL2_JUGRE probable E3 ubiquitin-protein ligase RHY1A OS=Juglans regia OX=51240 GN=LOC109019824 PE=4 SV=1	PS50089/12.43/Zinc finger RING-type profile.	biological_process:GO:0043161//proteasome-mediated ubiquitin-dependent protein catabolic process;GO:0042787//protein ubiquitination involved in ubiquitin-dependent protein catabolic process;GO:0000209//protein polyubiquitination;molecular_function:GO:0061630//ubiquitin protein ligase activity;		Chr06	38554943	38555186	4|244	38555186	7.69e-07	A|G	G	0.433628	0.121566	37989129|38971807	XP_018857744.1	394730		38159397|38160213	XP_018857744.1/1.91095e-140/PREDICTED: probable E3 ubiquitin-protein ligase RHY1A [Juglans regia]	Q4KLR8/2e-11/ZNRF3_XENLA E3 ubiquitin-protein ligase ZNRF3 OS=Xenopus laevis OX=8355 GN=znrf3 PE=2 SV=1	aly:ARALYDRAFT_480417/9e-53/zinc finger family protein; K22378 E3 ubiquitin-protein ligase RNF181 [EC:2.3.2.27]	Hs21071001/3e-07/[O] KOG0802 E3 ubiquitin ligase	A0A2I4HNL2/1e-139/A0A2I4HNL2_JUGRE probable E3 ubiquitin-protein ligase RHY1A OS=Juglans regia OX=51240 GN=LOC109019824 PE=4 SV=1	PS50089/12.43/Zinc finger RING-type profile.	biological_process:GO:0043161//proteasome-mediated ubiquitin-dependent protein catabolic process;GO:0042787//protein ubiquitination involved in ubiquitin-dependent protein catabolic process;GO:0000209//protein polyubiquitination;molecular_function:GO:0061630//ubiquitin protein ligase activity;
TDM	FarmCPU	139	62	XP_018808991.1	Chr06	38224239	38225640	38554943	38555186	4|244	38555186	7.69e-07	A|G	G	0.433628	0.121566	37989129|38971807	XP_018808991.1	329303	XP_018808991.1/0/PREDICTED: protein CHLORORESPIRATORY REDUCTION 6, chloroplastic [Juglans regia]	O82258/4e-109/CRR6_ARATH Protein CHLORORESPIRATORY REDUCTION 6, chloroplastic OS=Arabidopsis thaliana OX=3702 GN=CRR6 PE=2 SV=1	NA	NA	A0A2I4DPB6/0.0/A0A2I4DPB6_JUGRE protein CHLORORESPIRATORY REDUCTION 6, chloroplastic OS=Juglans regia OX=51240 GN=LOC108982145 PE=4 SV=1	PTHR35724:SF1/4.2E-123/--	NA		Chr06	38554943	38555186	4|244	38555186	7.69e-07	A|G	G	0.433628	0.121566	37989129|38971807	XP_018808991.1	329303		38224239|38225640	XP_018808991.1/0/PREDICTED: protein CHLORORESPIRATORY REDUCTION 6, chloroplastic [Juglans regia]	O82258/4e-109/CRR6_ARATH Protein CHLORORESPIRATORY REDUCTION 6, chloroplastic OS=Arabidopsis thaliana OX=3702 GN=CRR6 PE=2 SV=1	NA	NA	A0A2I4DPB6/0.0/A0A2I4DPB6_JUGRE protein CHLORORESPIRATORY REDUCTION 6, chloroplastic OS=Juglans regia OX=51240 GN=LOC108982145 PE=4 SV=1	PTHR35724:SF1/4.2E-123/--	NA
TDM	FarmCPU	139	63	XP_018809074.1	Chr06	38298216	38314987	38554943	38555186	4|244	38555186	7.69e-07	A|G	G	0.433628	0.121566	37989129|38971807	XP_018809074.1	239956	XP_018809070.1/0/PREDICTED: probable manganese-transporting ATPase PDR2 [Juglans regia] &gt;XP_018809074.1 PREDICTED: probable manganese-transporting ATPase PDR2 [Juglans regia]	Q9LT02/0.0/PDR2_ARATH Probable manganese-transporting ATPase PDR2 OS=Arabidopsis thaliana OX=3702 GN=PDR2 PE=1 SV=1	jre:108982215/0.0/probable manganese-transporting ATPase PDR2; K14950 manganese-transporting P-type ATPase [EC:3.6.3.-]	At5g23630/0.0/[P] KOG0209 P-type ATPase	A0A2I4DPJ8/0.0/A0A2I4DPJ8_JUGRE Cation-transporting ATPase OS=Juglans regia OX=51240 GN=LOC108982215 PE=3 SV=1	PF13246/4.1E-7/Cation transport ATPase (P-type)	biological_process:GO:0006874//cellular calcium ion homeostasis;cellular_component:GO:0043231//intracellular membrane-bounded organelle;GO:0005887//integral component of plasma membrane;molecular_function:GO:0046872//metal ion binding;GO:0005524//ATP binding;GO:0005388//calcium-transporting ATPase activity;		Chr06	38554943	38555186	4|244	38555186	7.69e-07	A|G	G	0.433628	0.121566	37989129|38971807	XP_018809074.1	239956		38298216|38314987	XP_018809070.1/0/PREDICTED: probable manganese-transporting ATPase PDR2 [Juglans regia] &gt;XP_018809074.1 PREDICTED: probable manganese-transporting ATPase PDR2 [Juglans regia]	Q9LT02/0.0/PDR2_ARATH Probable manganese-transporting ATPase PDR2 OS=Arabidopsis thaliana OX=3702 GN=PDR2 PE=1 SV=1	jre:108982215/0.0/probable manganese-transporting ATPase PDR2; K14950 manganese-transporting P-type ATPase [EC:3.6.3.-]	At5g23630/0.0/[P] KOG0209 P-type ATPase	A0A2I4DPJ8/0.0/A0A2I4DPJ8_JUGRE Cation-transporting ATPase OS=Juglans regia OX=51240 GN=LOC108982215 PE=3 SV=1	PF13246/4.1E-7/Cation transport ATPase (P-type)	biological_process:GO:0006874//cellular calcium ion homeostasis;cellular_component:GO:0043231//intracellular membrane-bounded organelle;GO:0005887//integral component of plasma membrane;molecular_function:GO:0046872//metal ion binding;GO:0005524//ATP binding;GO:0005388//calcium-transporting ATPase activity;
TDM	FarmCPU	139	64	XP_035546830.1	Chr06	38798467	38802771	38554943	38555186	4|244	38555186	7.69e-07	A|G	G	0.433628	0.121566	37989129|38971807	XP_035546830.1	243281	XP_018835829.1/0/PREDICTED: TMV resistance protein N-like isoform X3 [Juglans regia]	Q40392/2e-124/TMVRN_NICGU TMV resistance protein N OS=Nicotiana glutinosa OX=35889 GN=N PE=1 SV=1	aip:107645897/8e-175/TMV resistance protein N-like isoform X1; K22038 volume-regulated anion channel	At5g17680/5e-141/[VT] LSE0039 A Disease resistance protein (TIR-NBS-LRR class)	A0A2I4FW01/0.0/A0A2I4FW01_JUGRE TMV resistance protein N-like isoform X3 OS=Juglans regia OX=51240 GN=LOC109002497 PE=4 SV=1	PR00364/4.8E-15/Disease resistance protein signature	NA		Chr06	38554943	38555186	4|244	38555186	7.69e-07	A|G	G	0.433628	0.121566	37989129|38971807	XP_035546830.1	243281		38798467|38802771	XP_018835829.1/0/PREDICTED: TMV resistance protein N-like isoform X3 [Juglans regia]	Q40392/2e-124/TMVRN_NICGU TMV resistance protein N OS=Nicotiana glutinosa OX=35889 GN=N PE=1 SV=1	aip:107645897/8e-175/TMV resistance protein N-like isoform X1; K22038 volume-regulated anion channel	At5g17680/5e-141/[VT] LSE0039 A Disease resistance protein (TIR-NBS-LRR class)	A0A2I4FW01/0.0/A0A2I4FW01_JUGRE TMV resistance protein N-like isoform X3 OS=Juglans regia OX=51240 GN=LOC109002497 PE=4 SV=1	PR00364/4.8E-15/Disease resistance protein signature	NA
TDM	FarmCPU	139	65	XP_018845035.1	Chr07	1479169	1482040	2243035	3436391	278|1193357	2701495	3.18287e-19	A|T	T	0.079646	-0.123291	337807|4117174	XP_018845035.1	760995	XP_018845035.1/0/PREDICTED: probable LRR receptor-like serine/threonine-protein kinase At4g37250 [Juglans regia]	C0LGS3/0.0/Y4372_ARATH Probable LRR receptor-like serine/threonine-protein kinase At4g37250 OS=Arabidopsis thaliana OX=3702 GN=At4g37250 PE=1 SV=1	pxb:103927779/0.0/receptor protein kinase-like protein At4g34220; K04733 interleukin-1 receptor-associated kinase 4 [EC:2.7.11.1]	At4g37250/0.0/[T] LSE0002 A Receptor protein kinase containing LRR repeats	A0A2I4GMA5/0.0/A0A2I4GMA5_JUGRE probable LRR receptor-like serine/threonine-protein kinase At4g37250 OS=Juglans regia OX=51240 GN=LOC109009118 PE=4 SV=1	PF00069/9.2E-32/Protein kinase domain	NA		Chr07	2243035	3436391	278|1193357	2701495	3.18287e-19	A|T	T	0.079646	-0.123291	337807|4117174	XP_018845035.1	760995		1479169|1482040	XP_018845035.1/0/PREDICTED: probable LRR receptor-like serine/threonine-protein kinase At4g37250 [Juglans regia]	C0LGS3/0.0/Y4372_ARATH Probable LRR receptor-like serine/threonine-protein kinase At4g37250 OS=Arabidopsis thaliana OX=3702 GN=At4g37250 PE=1 SV=1	pxb:103927779/0.0/receptor protein kinase-like protein At4g34220; K04733 interleukin-1 receptor-associated kinase 4 [EC:2.7.11.1]	At4g37250/0.0/[T] LSE0002 A Receptor protein kinase containing LRR repeats	A0A2I4GMA5/0.0/A0A2I4GMA5_JUGRE probable LRR receptor-like serine/threonine-protein kinase At4g37250 OS=Juglans regia OX=51240 GN=LOC109009118 PE=4 SV=1	PF00069/9.2E-32/Protein kinase domain	NA
TDM	FarmCPU	139	66	XP_018844980.2	Chr07	1826115	1829458	2243035	3436391	278|1193357	2701495	3.18287e-19	A|T	T	0.079646	-0.123291	337807|4117174	XP_018844980.2	413577	XP_018844980.1/0/PREDICTED: uncharacterized protein LOC109009086 [Juglans regia]	Q9P979/3e-11/FAEA_ASPAW Feruloyl esterase A OS=Aspergillus awamori OX=105351 GN=faeA PE=1 SV=3	jre:109015008/5e-10/phospholipase A(1) DAD1, chloroplastic-like; K16818 phospholipase A1 [EC:3.1.1.32]	At5g67050/1e-172/[I] KOG4569 Predicted lipase	A0A2I4GM55/0.0/A0A2I4GM55_JUGRE uncharacterized protein LOC109009086 OS=Juglans regia OX=51240 GN=LOC109009086 PE=4 SV=1	SSF53474/5.26E-38/--	biological_process:GO:0006629//lipid metabolic process;molecular_function:GO:0016787//hydrolase activity;		Chr07	2243035	3436391	278|1193357	2701495	3.18287e-19	A|T	T	0.079646	-0.123291	337807|4117174	XP_018844980.2	413577		1826115|1829458	XP_018844980.1/0/PREDICTED: uncharacterized protein LOC109009086 [Juglans regia]	Q9P979/3e-11/FAEA_ASPAW Feruloyl esterase A OS=Aspergillus awamori OX=105351 GN=faeA PE=1 SV=3	jre:109015008/5e-10/phospholipase A(1) DAD1, chloroplastic-like; K16818 phospholipase A1 [EC:3.1.1.32]	At5g67050/1e-172/[I] KOG4569 Predicted lipase	A0A2I4GM55/0.0/A0A2I4GM55_JUGRE uncharacterized protein LOC109009086 OS=Juglans regia OX=51240 GN=LOC109009086 PE=4 SV=1	SSF53474/5.26E-38/--	biological_process:GO:0006629//lipid metabolic process;molecular_function:GO:0016787//hydrolase activity;
TDM	FarmCPU	139	67	XP_018844979.1	Chr07	1842528	1848730	2243035	3436391	278|1193357	2701495	3.18287e-19	A|T	T	0.079646	-0.123291	337807|4117174	XP_018844979.1	394305	XP_018844978.1/0/PREDICTED: heterogeneous nuclear ribonucleoprotein A1-like 2 [Juglans regia] &gt;XP_018844979.1 PREDICTED: heterogeneous nuclear ribonucleoprotein A1-like 2 [Juglans regia]	O94432/4e-33/YHKF_SCHPO Uncharacterized RNA-binding protein C660.15 OS=Schizosaccharomyces pombe (strain 972 / ATCC 24843) OX=284812 GN=SPBC660.15 PE=4 SV=1	jre:109009085/0.0/heterogeneous nuclear ribonucleoprotein A1-like 2; K14411 RNA-binding protein Musashi	At4g36960/1e-119/[R] KOG0118 FOG: RRM domain	A0A2I4GM64/0.0/A0A2I4GM64_JUGRE heterogeneous nuclear ribonucleoprotein A1-like 2 OS=Juglans regia OX=51240 GN=LOC109009085 PE=4 SV=1	SSF54928/2.96E-20/--	molecular_function:GO:0003723//RNA binding;		Chr07	2243035	3436391	278|1193357	2701495	3.18287e-19	A|T	T	0.079646	-0.123291	337807|4117174	XP_018844979.1	394305		1842528|1848730	XP_018844978.1/0/PREDICTED: heterogeneous nuclear ribonucleoprotein A1-like 2 [Juglans regia] &gt;XP_018844979.1 PREDICTED: heterogeneous nuclear ribonucleoprotein A1-like 2 [Juglans regia]	O94432/4e-33/YHKF_SCHPO Uncharacterized RNA-binding protein C660.15 OS=Schizosaccharomyces pombe (strain 972 / ATCC 24843) OX=284812 GN=SPBC660.15 PE=4 SV=1	jre:109009085/0.0/heterogeneous nuclear ribonucleoprotein A1-like 2; K14411 RNA-binding protein Musashi	At4g36960/1e-119/[R] KOG0118 FOG: RRM domain	A0A2I4GM64/0.0/A0A2I4GM64_JUGRE heterogeneous nuclear ribonucleoprotein A1-like 2 OS=Juglans regia OX=51240 GN=LOC109009085 PE=4 SV=1	SSF54928/2.96E-20/--	molecular_function:GO:0003723//RNA binding;
TDM	FarmCPU	139	68	XP_018857182.1	Chr07	2546604	2547391	2243035	3436391	278|1193357	2701495	3.18287e-19	A|T	T	0.079646	-0.123291	337807|4117174	XP_018857182.1	0	XP_018857182.1/3.11134e-162/PREDICTED: germin-like protein subfamily 1 member 14 [Juglans regia]	Q9FID0/3e-95/GL114_ARATH Germin-like protein subfamily 1 member 14 OS=Arabidopsis thaliana OX=3702 GN=At5g39110 PE=3 SV=1	vvi:109124153/6e-09/thioredoxin reductase 1-like; K00384 thioredoxin reductase (NADPH) [EC:1.8.1.9]	At5g39110/1e-95/[V] LSE0346 A Germin/oxalate oxidase	A0A2I4HM50/2e-161/A0A2I4HM50_JUGRE Germin-like protein OS=Juglans regia OX=51240 GN=LOC109019360 PE=3 SV=1	PF00190/2.5E-43/Cupin	NA		Chr07	2243035	3436391	278|1193357	2701495	3.18287e-19	A|T	T	0.079646	-0.123291	337807|4117174	XP_018857182.1	0		2546604|2547391	XP_018857182.1/3.11134e-162/PREDICTED: germin-like protein subfamily 1 member 14 [Juglans regia]	Q9FID0/3e-95/GL114_ARATH Germin-like protein subfamily 1 member 14 OS=Arabidopsis thaliana OX=3702 GN=At5g39110 PE=3 SV=1	vvi:109124153/6e-09/thioredoxin reductase 1-like; K00384 thioredoxin reductase (NADPH) [EC:1.8.1.9]	At5g39110/1e-95/[V] LSE0346 A Germin/oxalate oxidase	A0A2I4HM50/2e-161/A0A2I4HM50_JUGRE Germin-like protein OS=Juglans regia OX=51240 GN=LOC109019360 PE=3 SV=1	PF00190/2.5E-43/Cupin	NA
TDM	FarmCPU	139	69	XP_018826434.1	Chr07	4093251	4095875	2243035	3436391	278|1193357	2701495	3.18287e-19	A|T	T	0.079646	-0.123291	337807|4117174	XP_018826434.1	656860	XP_018826434.1/2.22196e-120/PREDICTED: AP-3 complex subunit sigma [Juglans regia]	Q8VZ37/2e-106/AP3S_ARATH AP-3 complex subunit sigma OS=Arabidopsis thaliana OX=3702 GN=At3g50860 PE=2 SV=1	jre:108995339/4e-121/AP-3 complex subunit sigma; K12399 AP-3 complex subunit sigma	At3g50860/4e-91/[U] KOG0936 Clathrin adaptor complex, small subunit	A0A2I4F470/1e-119/A0A2I4F470_JUGRE AP complex subunit sigma OS=Juglans regia OX=51240 GN=LOC108995339 PE=3 SV=1	PTHR11753/2.7E-68/--	biological_process:GO:0006886//intracellular protein transport;GO:0016192//vesicle-mediated transport;cellular_component:GO:0030123//AP-3 adaptor complex;molecular_function:GO:0008565//protein transporter activity;		Chr07	2243035	3436391	278|1193357	2701495	3.18287e-19	A|T	T	0.079646	-0.123291	337807|4117174	XP_018826434.1	656860		4093251|4095875	XP_018826434.1/2.22196e-120/PREDICTED: AP-3 complex subunit sigma [Juglans regia]	Q8VZ37/2e-106/AP3S_ARATH AP-3 complex subunit sigma OS=Arabidopsis thaliana OX=3702 GN=At3g50860 PE=2 SV=1	jre:108995339/4e-121/AP-3 complex subunit sigma; K12399 AP-3 complex subunit sigma	At3g50860/4e-91/[U] KOG0936 Clathrin adaptor complex, small subunit	A0A2I4F470/1e-119/A0A2I4F470_JUGRE AP complex subunit sigma OS=Juglans regia OX=51240 GN=LOC108995339 PE=3 SV=1	PTHR11753/2.7E-68/--	biological_process:GO:0006886//intracellular protein transport;GO:0016192//vesicle-mediated transport;cellular_component:GO:0030123//AP-3 adaptor complex;molecular_function:GO:0008565//protein transporter activity;
TDM	FarmCPU	139	70	XP_018848697.2	Chr08	6063333	6068782	5157924	5157924	1|1	5157924	1.31873e-06	C|T	T	0.0619469	-0.0976568	2065053|6097209	XP_018848697.2	905409	XP_018848697.1/0/PREDICTED: protein odr-4 homolog [Juglans regia]	Q4PJX1/1e-21/ODR4_MOUSE Protein odr-4 homolog OS=Mus musculus OX=10090 GN=Odr4 PE=1 SV=2	NA	At3g28670/3e-88/[S] KOG4703 Uncharacterized conserved protein	A0A2I4GXT3/0.0/A0A2I4GXT3_JUGRE protein odr-4 homolog OS=Juglans regia OX=51240 GN=LOC109011813 PE=4 SV=1	PTHR33966/1.5E-135/--	NA		Chr08	5157924	5157924	1|1	5157924	1.31873e-06	C|T	T	0.0619469	-0.0976568	2065053|6097209	XP_018848697.2	905409		6063333|6068782	XP_018848697.1/0/PREDICTED: protein odr-4 homolog [Juglans regia]	Q4PJX1/1e-21/ODR4_MOUSE Protein odr-4 homolog OS=Mus musculus OX=10090 GN=Odr4 PE=1 SV=2	NA	At3g28670/3e-88/[S] KOG4703 Uncharacterized conserved protein	A0A2I4GXT3/0.0/A0A2I4GXT3_JUGRE protein odr-4 homolog OS=Juglans regia OX=51240 GN=LOC109011813 PE=4 SV=1	PTHR33966/1.5E-135/--	NA
TDM	FarmCPU	139	71	XP_018859967.1	Chr08	15040901	15044169	15326696	15326696	1|1	15326696	1.30434e-06	T|C	C	0.495575	0.419396	14975222|16136471	XP_018859967.1	282527	XP_018859967.1/0/PREDICTED: uncharacterized protein LOC109021722 [Juglans regia]	Q7LHG5/3e-57/YI31B_YEAST Transposon Ty3-I Gag-Pol polyprotein OS=Saccharomyces cerevisiae (strain ATCC 204508 / S288c) OX=559292 GN=TY3B-I PE=1 SV=2	dct:110098611/3e-46/uncharacterized protein LOC110098611; K19525 vacuolar protein sorting-associated protein 13A/C	At1g35370_2/4e-110/[R] KOG0017 FOG: Transposon-encoded proteins with TYA, reverse transcriptase, integrase domains in various combinations	A0A2I4HV17/0.0/A0A2I4HV17_JUGRE uncharacterized protein LOC109021722 OS=Juglans regia OX=51240 GN=LOC109021722 PE=4 SV=1	PF03732/5.1E-14/Retrotransposon gag protein	NA		Chr08	15326696	15326696	1|1	15326696	1.30434e-06	T|C	C	0.495575	0.419396	14975222|16136471	XP_018859967.1	282527		15040901|15044169	XP_018859967.1/0/PREDICTED: uncharacterized protein LOC109021722 [Juglans regia]	Q7LHG5/3e-57/YI31B_YEAST Transposon Ty3-I Gag-Pol polyprotein OS=Saccharomyces cerevisiae (strain ATCC 204508 / S288c) OX=559292 GN=TY3B-I PE=1 SV=2	dct:110098611/3e-46/uncharacterized protein LOC110098611; K19525 vacuolar protein sorting-associated protein 13A/C	At1g35370_2/4e-110/[R] KOG0017 FOG: Transposon-encoded proteins with TYA, reverse transcriptase, integrase domains in various combinations	A0A2I4HV17/0.0/A0A2I4HV17_JUGRE uncharacterized protein LOC109021722 OS=Juglans regia OX=51240 GN=LOC109021722 PE=4 SV=1	PF03732/5.1E-14/Retrotransposon gag protein	NA
TDM	FarmCPU	139	72	XP_018814689.1	Chr08	15541263	15546368	15326696	15326696	1|1	15326696	1.30434e-06	T|C	C	0.495575	0.419396	14975222|16136471	XP_018814689.1	214567	XP_018814689.1/0/PREDICTED: serine/threonine-protein kinase Nek2-like [Juglans regia] &gt;XP_018814690.1 PREDICTED: serine/threonine-protein kinase Nek2-like [Juglans regia] &gt;XP_018814691.1 PREDICTED: serine/threonine-protein kinase Nek2-like [Juglans regia]	Q2QMH1/0.0/NEK2_ORYSJ Serine/threonine-protein kinase Nek2 OS=Oryza sativa subsp. japonica OX=39947 GN=NEK2 PE=2 SV=1	jre:108986501/0.0/serine/threonine-protein kinase Nek2-like; K08857 NIMA (never in mitosis gene a)-related kinase 1/4/5 [EC:2.7.11.1]	At3g04810/0.0/[R] KOG0589 Serine/threonine protein kinase	A0A2I4E5L2/0.0/A0A2I4E5L2_JUGRE serine/threonine-protein kinase Nek2-like OS=Juglans regia OX=51240 GN=LOC108986501 PE=4 SV=1	PTHR43671/0.0/--	molecular_function:GO:0005524//ATP binding;GO:0004672//protein kinase activity;		Chr08	15326696	15326696	1|1	15326696	1.30434e-06	T|C	C	0.495575	0.419396	14975222|16136471	XP_018814689.1	214567		15541263|15546368	XP_018814689.1/0/PREDICTED: serine/threonine-protein kinase Nek2-like [Juglans regia] &gt;XP_018814690.1 PREDICTED: serine/threonine-protein kinase Nek2-like [Juglans regia] &gt;XP_018814691.1 PREDICTED: serine/threonine-protein kinase Nek2-like [Juglans regia]	Q2QMH1/0.0/NEK2_ORYSJ Serine/threonine-protein kinase Nek2 OS=Oryza sativa subsp. japonica OX=39947 GN=NEK2 PE=2 SV=1	jre:108986501/0.0/serine/threonine-protein kinase Nek2-like; K08857 NIMA (never in mitosis gene a)-related kinase 1/4/5 [EC:2.7.11.1]	At3g04810/0.0/[R] KOG0589 Serine/threonine protein kinase	A0A2I4E5L2/0.0/A0A2I4E5L2_JUGRE serine/threonine-protein kinase Nek2-like OS=Juglans regia OX=51240 GN=LOC108986501 PE=4 SV=1	PTHR43671/0.0/--	molecular_function:GO:0005524//ATP binding;GO:0004672//protein kinase activity;
TDM	FarmCPU	139	73	XP_018814694.1	Chr08	15554464	15558229	15326696	15326696	1|1	15326696	1.30434e-06	T|C	C	0.495575	0.419396	14975222|16136471	XP_018814694.1	227768	XP_018814694.1/5.42845e-145/PREDICTED: BI1-like protein isoform X2 [Juglans regia]	Q9SA63/9e-104/LFG4_ARATH Protein LIFEGUARD 4 OS=Arabidopsis thaliana OX=3702 GN=LFG4 PE=2 SV=1	jre:108986503/1e-137/BI1-like protein isoform X1; K06890 uncharacterized protein	At1g03070/4e-104/[T] KOG2322 N-methyl-D-aspartate receptor glutamate-binding subunit	A0A2I4E5L7/3e-144/A0A2I4E5L7_JUGRE BI1-like protein isoform X2 OS=Juglans regia OX=51240 GN=LOC108986503 PE=3 SV=1	PF01027/6.7E-32/Inhibitor of apoptosis-promoting Bax1	NA		Chr08	15326696	15326696	1|1	15326696	1.30434e-06	T|C	C	0.495575	0.419396	14975222|16136471	XP_018814694.1	227768		15554464|15558229	XP_018814694.1/5.42845e-145/PREDICTED: BI1-like protein isoform X2 [Juglans regia]	Q9SA63/9e-104/LFG4_ARATH Protein LIFEGUARD 4 OS=Arabidopsis thaliana OX=3702 GN=LFG4 PE=2 SV=1	jre:108986503/1e-137/BI1-like protein isoform X1; K06890 uncharacterized protein	At1g03070/4e-104/[T] KOG2322 N-methyl-D-aspartate receptor glutamate-binding subunit	A0A2I4E5L7/3e-144/A0A2I4E5L7_JUGRE BI1-like protein isoform X2 OS=Juglans regia OX=51240 GN=LOC108986503 PE=3 SV=1	PF01027/6.7E-32/Inhibitor of apoptosis-promoting Bax1	NA
TDM	FarmCPU	139	74	XP_018815628.1	Chr08	17501800	17509731	17492877	17971821	2|478945	17971821	8.26734e-06	T|C	C	0.49115	0.27658	17487487|17971821	XP_018815628.1	0	XP_018815628.1/0/PREDICTED: probable WRKY transcription factor 2 [Juglans regia]	Q9FG77/2e-102/WRKY2_ARATH Probable WRKY transcription factor 2 OS=Arabidopsis thaliana OX=3702 GN=WRKY2 PE=1 SV=1	jre:108987205/0.0/probable WRKY transcription factor 2; K18835 WRKY transcription factor 2	At5g56270/7e-103/[KT] LSE0036 A WRKY superfamily transcription factors	A0A2I4E8A7/0.0/A0A2I4E8A7_JUGRE probable WRKY transcription factor 2 OS=Juglans regia OX=51240 GN=LOC108987205 PE=4 SV=1	SM00774/7.6E-37/--	NA		Chr08	17492877	17971821	2|478945	17971821	8.26734e-06	T|C	C	0.49115	0.27658	17487487|17971821	XP_018815628.1	0		17501800|17509731	XP_018815628.1/0/PREDICTED: probable WRKY transcription factor 2 [Juglans regia]	Q9FG77/2e-102/WRKY2_ARATH Probable WRKY transcription factor 2 OS=Arabidopsis thaliana OX=3702 GN=WRKY2 PE=1 SV=1	jre:108987205/0.0/probable WRKY transcription factor 2; K18835 WRKY transcription factor 2	At5g56270/7e-103/[KT] LSE0036 A WRKY superfamily transcription factors	A0A2I4E8A7/0.0/A0A2I4E8A7_JUGRE probable WRKY transcription factor 2 OS=Juglans regia OX=51240 GN=LOC108987205 PE=4 SV=1	SM00774/7.6E-37/--	NA
TDM	FarmCPU	139	75	XP_018857687.1	Chr08	23579369	23584543	23077709	23092990	2|15282	23092990	6.58736e-06	C|T	T	0.154867	-0.0633779	22998577|25282818	XP_018857687.1	486379	XP_018857687.1/0/PREDICTED: la-related protein 1C-like [Juglans regia]	Q94K80/2e-88/LRP1C_ARATH La-related protein 1C OS=Arabidopsis thaliana OX=3702 GN=LARP1C PE=1 SV=1	jre:109019776/0.0/la-related protein 1C-like; K18757 la-related protein 1	At4g35890/1e-68/[OJ] KOG2590 RNA-binding protein LARP/SRO9 and related La domain proteins	A0A2I4HNK5/0.0/A0A2I4HNK5_JUGRE la-related protein 1C-like OS=Juglans regia OX=51240 GN=LOC109019776 PE=4 SV=1	PS50961/25.055/La-type HTH domain profile.	molecular_function:GO:0003723//RNA binding;		Chr08	23077709	23092990	2|15282	23092990	6.58736e-06	C|T	T	0.154867	-0.0633779	22998577|25282818	XP_018857687.1	486379		23579369|23584543	XP_018857687.1/0/PREDICTED: la-related protein 1C-like [Juglans regia]	Q94K80/2e-88/LRP1C_ARATH La-related protein 1C OS=Arabidopsis thaliana OX=3702 GN=LARP1C PE=1 SV=1	jre:109019776/0.0/la-related protein 1C-like; K18757 la-related protein 1	At4g35890/1e-68/[OJ] KOG2590 RNA-binding protein LARP/SRO9 and related La domain proteins	A0A2I4HNK5/0.0/A0A2I4HNK5_JUGRE la-related protein 1C-like OS=Juglans regia OX=51240 GN=LOC109019776 PE=4 SV=1	PS50961/25.055/La-type HTH domain profile.	molecular_function:GO:0003723//RNA binding;
TDM	FarmCPU	139	76	XP_018834582.2	Chr08	23893773	23897450	23077709	23092990	2|15282	23092990	6.58736e-06	C|T	T	0.154867	-0.0633779	22998577|25282818	XP_018834582.2	800783	XP_018832026.1/0/PREDICTED: 3-dehydroquinate synthase, chloroplastic-like [Juglans regia]	U3KRF2/0.0/DHQS_ACTCH 3-dehydroquinate synthase, chloroplastic OS=Actinidia chinensis OX=3625 GN=DHQS PE=1 SV=2	jre:108999582/0.0/3-dehydroquinate synthase, chloroplastic-like; K01735 3-dehydroquinate synthase [EC:4.2.3.4]	At5g66120/0.0/[E] KOG0692 Pentafunctional AROM protein	A0A2I4FK56/0.0/A0A2I4FK56_JUGRE 3-dehydroquinate synthase, chloroplastic-like OS=Juglans regia OX=51240 GN=LOC108999582 PE=3 SV=1	SSF56796/4.32E-114/--	NA		Chr08	23077709	23092990	2|15282	23092990	6.58736e-06	C|T	T	0.154867	-0.0633779	22998577|25282818	XP_018834582.2	800783		23893773|23897450	XP_018832026.1/0/PREDICTED: 3-dehydroquinate synthase, chloroplastic-like [Juglans regia]	U3KRF2/0.0/DHQS_ACTCH 3-dehydroquinate synthase, chloroplastic OS=Actinidia chinensis OX=3625 GN=DHQS PE=1 SV=2	jre:108999582/0.0/3-dehydroquinate synthase, chloroplastic-like; K01735 3-dehydroquinate synthase [EC:4.2.3.4]	At5g66120/0.0/[E] KOG0692 Pentafunctional AROM protein	A0A2I4FK56/0.0/A0A2I4FK56_JUGRE 3-dehydroquinate synthase, chloroplastic-like OS=Juglans regia OX=51240 GN=LOC108999582 PE=3 SV=1	SSF56796/4.32E-114/--	NA
TDM	FarmCPU	139	77	XP_035549295.1	Chr08	28459052	28461880	27668187	28299900	96|631714	28229342	2.95827e-08	G|A	A	0.0663717	-0.114156	27668187|28950128	XP_035549295.1	159152	XP_018842961.1/0/PREDICTED: uncharacterized protein LOC109007654 [Juglans regia] &gt;XP_018859380.1 PREDICTED: uncharacterized protein LOC109021238 [Juglans regia]	Q9P1Y6/4e-12/PHRF1_HUMAN PHD and RING finger domain-containing protein 1 OS=Homo sapiens OX=9606 GN=PHRF1 PE=1 SV=3	ppp:112278904/3e-51/uncharacterized protein LOC112278904; K17586 PHD and RING finger domain-containing protein 1	At3g05670/5e-174/[K] KOG4430 Topoisomerase I-binding arginine-serine-rich protein	A0A2I4GGE1/0.0/A0A2I4GGE1_JUGRE uncharacterized protein LOC109007654 OS=Juglans regia OX=51240 GN=LOC109007654 PE=4 SV=1	PF13639/1.3E-7/Ring finger domain	NA		Chr08	27668187	28299900	96|631714	28229342	2.95827e-08	G|A	A	0.0663717	-0.114156	27668187|28950128	XP_035549295.1	159152		28459052|28461880	XP_018842961.1/0/PREDICTED: uncharacterized protein LOC109007654 [Juglans regia] &gt;XP_018859380.1 PREDICTED: uncharacterized protein LOC109021238 [Juglans regia]	Q9P1Y6/4e-12/PHRF1_HUMAN PHD and RING finger domain-containing protein 1 OS=Homo sapiens OX=9606 GN=PHRF1 PE=1 SV=3	ppp:112278904/3e-51/uncharacterized protein LOC112278904; K17586 PHD and RING finger domain-containing protein 1	At3g05670/5e-174/[K] KOG4430 Topoisomerase I-binding arginine-serine-rich protein	A0A2I4GGE1/0.0/A0A2I4GGE1_JUGRE uncharacterized protein LOC109007654 OS=Juglans regia OX=51240 GN=LOC109007654 PE=4 SV=1	PF13639/1.3E-7/Ring finger domain	NA
TDM	FarmCPU	139	78	XP_018841796.1	Chr08	28647645	28647990	27668187	28299900	96|631714	28229342	2.95827e-08	G|A	A	0.0663717	-0.114156	27668187|28950128	XP_018841796.1	347745	XP_018841796.1/2.2096e-77/PREDICTED: uncharacterized protein LOC109006841 [Juglans regia] &gt;XP_018841797.1 PREDICTED: uncharacterized protein LOC109006841 [Juglans regia]	NA	ppp:112291454/1e-17/uncharacterized protein LOC112291454; K02881 large subunit ribosomal protein L18	At5g27820/3e-65/[O] KOG1870 Ubiquitin C-terminal hydrolase	A0A2I4GD18/1e-76/A0A2I4GD18_JUGRE uncharacterized protein LOC109006841 OS=Juglans regia OX=51240 GN=LOC109006841 PE=4 SV=1	PTHR12899:SF6/1.7E-64/--	biological_process:GO:0006412//translation;cellular_component:GO:0005840//ribosome;molecular_function:GO:0003735//structural constituent of ribosome;		Chr08	27668187	28299900	96|631714	28229342	2.95827e-08	G|A	A	0.0663717	-0.114156	27668187|28950128	XP_018841796.1	347745		28647645|28647990	XP_018841796.1/2.2096e-77/PREDICTED: uncharacterized protein LOC109006841 [Juglans regia] &gt;XP_018841797.1 PREDICTED: uncharacterized protein LOC109006841 [Juglans regia]	NA	ppp:112291454/1e-17/uncharacterized protein LOC112291454; K02881 large subunit ribosomal protein L18	At5g27820/3e-65/[O] KOG1870 Ubiquitin C-terminal hydrolase	A0A2I4GD18/1e-76/A0A2I4GD18_JUGRE uncharacterized protein LOC109006841 OS=Juglans regia OX=51240 GN=LOC109006841 PE=4 SV=1	PTHR12899:SF6/1.7E-64/--	biological_process:GO:0006412//translation;cellular_component:GO:0005840//ribosome;molecular_function:GO:0003735//structural constituent of ribosome;
TDM	FarmCPU	139	79	XP_018845882.1	Chr08	28834051	28834462	27668187	28299900	96|631714	28229342	2.95827e-08	G|A	A	0.0663717	-0.114156	27668187|28950128	XP_018845882.1	534151	XP_018845882.1/1.07555e-98/PREDICTED: nuclear transcription factor Y subunit B-4-like [Juglans regia]	O04027/1e-55/NFYB4_ARATH Nuclear transcription factor Y subunit B-4 OS=Arabidopsis thaliana OX=3702 GN=NFYB4 PE=1 SV=1	jre:109009737/2e-99/nuclear transcription factor Y subunit B-4-like; K08065 nuclear transcription Y subunit beta	At1g09030/4e-56/[K] KOG0869 CCAAT-binding factor, subunit A (HAP3)	A0A2I4GPR2/7e-98/A0A2I4GPR2_JUGRE nuclear transcription factor Y subunit B-4-like OS=Juglans regia OX=51240 GN=LOC109009737 PE=4 SV=1	PTHR11064/1.2E-64/--	NA		Chr08	27668187	28299900	96|631714	28229342	2.95827e-08	G|A	A	0.0663717	-0.114156	27668187|28950128	XP_018845882.1	534151		28834051|28834462	XP_018845882.1/1.07555e-98/PREDICTED: nuclear transcription factor Y subunit B-4-like [Juglans regia]	O04027/1e-55/NFYB4_ARATH Nuclear transcription factor Y subunit B-4 OS=Arabidopsis thaliana OX=3702 GN=NFYB4 PE=1 SV=1	jre:109009737/2e-99/nuclear transcription factor Y subunit B-4-like; K08065 nuclear transcription Y subunit beta	At1g09030/4e-56/[K] KOG0869 CCAAT-binding factor, subunit A (HAP3)	A0A2I4GPR2/7e-98/A0A2I4GPR2_JUGRE nuclear transcription factor Y subunit B-4-like OS=Juglans regia OX=51240 GN=LOC109009737 PE=4 SV=1	PTHR11064/1.2E-64/--	NA
TDM	FarmCPU	139	80	XP_018845900.1	Chr08	28843633	28849825	27668187	28299900	96|631714	28229342	2.95827e-08	G|A	A	0.0663717	-0.114156	27668187|28950128	XP_018845900.1	543733	XP_018845900.1/0/PREDICTED: cyclin-H1-1 [Juglans regia]	Q8W5S1/3e-165/CCH11_ARATH Cyclin-H1-1 OS=Arabidopsis thaliana OX=3702 GN=CYCH1-1 PE=1 SV=1	jre:109009746/0.0/cyclin-H1-1; K06634 cyclin H	At5g27620/1e-130/[DKL] KOG2496 Cdk activating kinase (CAK)/RNA polymerase II transcription initiation/nucleotide excision repair factor TFIIH/TFIIK, cyclin H subunit	A0A2I4GPT0/0.0/A0A2I4GPT0_JUGRE cyclin-H1-1 OS=Juglans regia OX=51240 GN=LOC109009746 PE=3 SV=1	SSF47954/5.67E-27/--	NA		Chr08	27668187	28299900	96|631714	28229342	2.95827e-08	G|A	A	0.0663717	-0.114156	27668187|28950128	XP_018845900.1	543733		28843633|28849825	XP_018845900.1/0/PREDICTED: cyclin-H1-1 [Juglans regia]	Q8W5S1/3e-165/CCH11_ARATH Cyclin-H1-1 OS=Arabidopsis thaliana OX=3702 GN=CYCH1-1 PE=1 SV=1	jre:109009746/0.0/cyclin-H1-1; K06634 cyclin H	At5g27620/1e-130/[DKL] KOG2496 Cdk activating kinase (CAK)/RNA polymerase II transcription initiation/nucleotide excision repair factor TFIIH/TFIIK, cyclin H subunit	A0A2I4GPT0/0.0/A0A2I4GPT0_JUGRE cyclin-H1-1 OS=Juglans regia OX=51240 GN=LOC109009746 PE=3 SV=1	SSF47954/5.67E-27/--	NA
TDM	FarmCPU	139	81	XP_035549121.1	Chr08	28844138	28849825	27668187	28299900	96|631714	28229342	2.95827e-08	G|A	A	0.0663717	-0.114156	27668187|28950128	XP_035549121.1	544238	XP_018845900.1/0/PREDICTED: cyclin-H1-1 [Juglans regia]	Q8W5S1/9e-128/CCH11_ARATH Cyclin-H1-1 OS=Arabidopsis thaliana OX=3702 GN=CYCH1-1 PE=1 SV=1	jre:109009746/0.0/cyclin-H1-1; K06634 cyclin H	At5g27620/2e-93/[DKL] KOG2496 Cdk activating kinase (CAK)/RNA polymerase II transcription initiation/nucleotide excision repair factor TFIIH/TFIIK, cyclin H subunit	A0A2I4GPT0/0.0/A0A2I4GPT0_JUGRE cyclin-H1-1 OS=Juglans regia OX=51240 GN=LOC109009746 PE=3 SV=1	PF16899/1.5E-9/Cyclin C-terminal domain	NA		Chr08	27668187	28299900	96|631714	28229342	2.95827e-08	G|A	A	0.0663717	-0.114156	27668187|28950128	XP_035549121.1	544238		28844138|28849825	XP_018845900.1/0/PREDICTED: cyclin-H1-1 [Juglans regia]	Q8W5S1/9e-128/CCH11_ARATH Cyclin-H1-1 OS=Arabidopsis thaliana OX=3702 GN=CYCH1-1 PE=1 SV=1	jre:109009746/0.0/cyclin-H1-1; K06634 cyclin H	At5g27620/2e-93/[DKL] KOG2496 Cdk activating kinase (CAK)/RNA polymerase II transcription initiation/nucleotide excision repair factor TFIIH/TFIIK, cyclin H subunit	A0A2I4GPT0/0.0/A0A2I4GPT0_JUGRE cyclin-H1-1 OS=Juglans regia OX=51240 GN=LOC109009746 PE=3 SV=1	PF16899/1.5E-9/Cyclin C-terminal domain	NA
TDM	FarmCPU	139	82	XP_018845895.1	Chr08	28879888	28884957	27668187	28299900	96|631714	28229342	2.95827e-08	G|A	A	0.0663717	-0.114156	27668187|28950128	XP_018845895.1	579988	XP_018845895.1/0/PREDICTED: uncharacterized protein LOC109009744 [Juglans regia]	Q8S9K3/6e-37/VAR3_ARATH Zinc finger protein VAR3, chloroplastic OS=Arabidopsis thaliana OX=3702 GN=VAR3 PE=1 SV=2	pper:18775502/0.0/DNA polymerase zeta catalytic subunit; K02350 DNA polymerase zeta [EC:2.7.7.7]	At1g55040/0.0/[R] KOG4198 RNA-binding Ran Zn-finger protein and related proteins	A0A2I4GPS6/0.0/A0A2I4GPS6_JUGRE uncharacterized protein LOC109009744 OS=Juglans regia OX=51240 GN=LOC109009744 PE=4 SV=1	PS50199/9.405/Zinc finger RanBP2 type profile.	NA		Chr08	27668187	28299900	96|631714	28229342	2.95827e-08	G|A	A	0.0663717	-0.114156	27668187|28950128	XP_018845895.1	579988		28879888|28884957	XP_018845895.1/0/PREDICTED: uncharacterized protein LOC109009744 [Juglans regia]	Q8S9K3/6e-37/VAR3_ARATH Zinc finger protein VAR3, chloroplastic OS=Arabidopsis thaliana OX=3702 GN=VAR3 PE=1 SV=2	pper:18775502/0.0/DNA polymerase zeta catalytic subunit; K02350 DNA polymerase zeta [EC:2.7.7.7]	At1g55040/0.0/[R] KOG4198 RNA-binding Ran Zn-finger protein and related proteins	A0A2I4GPS6/0.0/A0A2I4GPS6_JUGRE uncharacterized protein LOC109009744 OS=Juglans regia OX=51240 GN=LOC109009744 PE=4 SV=1	PS50199/9.405/Zinc finger RanBP2 type profile.	NA
TDM	FarmCPU	139	83	XP_018812236.1	Chr10	1337281	1338715	2290478	2290478	1|1	2290478	6.33485e-06	G|A	A	0.455752	0.130738	1888|7160002	XP_018812236.1	951763	XP_018812236.1/0/PREDICTED: myb-related protein 306-like [Juglans regia]	P81392/1e-111/MYB06_ANTMA Myb-related protein 306 OS=Antirrhinum majus OX=4151 GN=MYB306 PE=2 SV=1	jre:108984663/0.0/myb-related protein 306-like; K09422 transcription factor MYB, plant	At3g28910/6e-109/[K] KOG0048 Transcription factor, Myb superfamily	A0A2I4DYL7/0.0/A0A2I4DYL7_JUGRE myb-related protein 306-like OS=Juglans regia OX=51240 GN=LOC108984663 PE=4 SV=1	PTHR10641/5.1E-124/--	biological_process:GO:0006357//regulation of transcription from RNA polymerase II promoter;GO:0030154//cell differentiation;cellular_component:GO:0005634//nucleus;molecular_function:GO:0000981//RNA polymerase II transcription factor activity, sequence-specific DNA binding;GO:0043565//sequence-specific DNA binding;GO:0044212//transcription regulatory region DNA binding;GO:0001135//transcription fa…		Chr10	2290478	2290478	1|1	2290478	6.33485e-06	G|A	A	0.455752	0.130738	1888|7160002	XP_018812236.1	951763		1337281|1338715	XP_018812236.1/0/PREDICTED: myb-related protein 306-like [Juglans regia]	P81392/1e-111/MYB06_ANTMA Myb-related protein 306 OS=Antirrhinum majus OX=4151 GN=MYB306 PE=2 SV=1	jre:108984663/0.0/myb-related protein 306-like; K09422 transcription factor MYB, plant	At3g28910/6e-109/[K] KOG0048 Transcription factor, Myb superfamily	A0A2I4DYL7/0.0/A0A2I4DYL7_JUGRE myb-related protein 306-like OS=Juglans regia OX=51240 GN=LOC108984663 PE=4 SV=1	PTHR10641/5.1E-124/--	biological_process:GO:0006357//regulation of transcription from RNA polymerase II promoter;GO:0030154//cell differentiation;cellular_component:GO:0005634//nucleus;molecular_function:GO:0000981//RNA polymerase II transcription factor activity, sequence-specific DNA binding;GO:0043565//sequence-specific DNA binding;GO:0044212//transcription regulatory region DNA binding;GO:0001135//transcription fa…
TDM	FarmCPU	139	84	XP_035550670.1	Chr10	1492567	1493175	2290478	2290478	1|1	2290478	6.33485e-06	G|A	A	0.455752	0.130738	1888|7160002	XP_035550670.1	797303	XP_018835915.1/1.68043e-77/PREDICTED: serine carboxypeptidase-like 45 [Juglans regia]	Q93Y09/9e-31/SCP45_ARATH Serine carboxypeptidase-like 45 OS=Arabidopsis thaliana OX=3702 GN=SCPL45 PE=2 SV=1	jre:109002573/3e-78/serine carboxypeptidase-like 45; K16297 serine carboxypeptidase-like clade II [EC:3.4.16.-]	At1g28110/4e-31/[OE] KOG1282 Serine carboxypeptidases (lysosomal cathepsin A)	A0A2I4FWA2/1e-76/A0A2I4FWA2_JUGRE Carboxypeptidase OS=Juglans regia OX=51240 GN=LOC109002573 PE=3 SV=1	PTHR11802:SF84/1.6E-58/--	biological_process:GO:0051603//proteolysis involved in cellular protein catabolic process;molecular_function:GO:0004185//serine-type carboxypeptidase activity;		Chr10	2290478	2290478	1|1	2290478	6.33485e-06	G|A	A	0.455752	0.130738	1888|7160002	XP_035550670.1	797303		1492567|1493175	XP_018835915.1/1.68043e-77/PREDICTED: serine carboxypeptidase-like 45 [Juglans regia]	Q93Y09/9e-31/SCP45_ARATH Serine carboxypeptidase-like 45 OS=Arabidopsis thaliana OX=3702 GN=SCPL45 PE=2 SV=1	jre:109002573/3e-78/serine carboxypeptidase-like 45; K16297 serine carboxypeptidase-like clade II [EC:3.4.16.-]	At1g28110/4e-31/[OE] KOG1282 Serine carboxypeptidases (lysosomal cathepsin A)	A0A2I4FWA2/1e-76/A0A2I4FWA2_JUGRE Carboxypeptidase OS=Juglans regia OX=51240 GN=LOC109002573 PE=3 SV=1	PTHR11802:SF84/1.6E-58/--	biological_process:GO:0051603//proteolysis involved in cellular protein catabolic process;molecular_function:GO:0004185//serine-type carboxypeptidase activity;
TDM	FarmCPU	139	85	XP_018835938.1	Chr10	1542004	1543761	2290478	2290478	1|1	2290478	6.33485e-06	G|A	A	0.455752	0.130738	1888|7160002	XP_018835938.1	746717	XP_018835936.1/0/PREDICTED: hypersensitive-induced response protein 1-like [Juglans regia] &gt;XP_018835937.1 PREDICTED: hypersensitive-induced response protein 1-like [Juglans regia] &gt;XP_018835938.1 PREDICTED: hypersensitive-induced response protein 1-like [Juglans regia] &gt;XP_018835939.1 PREDICTED: hypersensitive-induced response protein 1-like [Juglans regia]	Q5GI04/0.0/HIR1_CAPAN Hypersensitive-induced reaction 1 protein OS=Capsicum annuum OX=4072 GN=HIR1 PE=1 SV=1	NA	At5g62740/0.0/[C] KOG2620 Prohibitins and stomatins of the PID superfamily	A0A2I4FWB0/0.0/A0A2I4FWB0_JUGRE hypersensitive-induced response protein 1-like OS=Juglans regia OX=51240 GN=LOC109002588 PE=4 SV=1	SM00244/3.6E-34/--	NA		Chr10	2290478	2290478	1|1	2290478	6.33485e-06	G|A	A	0.455752	0.130738	1888|7160002	XP_018835938.1	746717		1542004|1543761	XP_018835936.1/0/PREDICTED: hypersensitive-induced response protein 1-like [Juglans regia] &gt;XP_018835937.1 PREDICTED: hypersensitive-induced response protein 1-like [Juglans regia] &gt;XP_018835938.1 PREDICTED: hypersensitive-induced response protein 1-like [Juglans regia] &gt;XP_018835939.1 PREDICTED: hypersensitive-induced response protein 1-like [Juglans regia]	Q5GI04/0.0/HIR1_CAPAN Hypersensitive-induced reaction 1 protein OS=Capsicum annuum OX=4072 GN=HIR1 PE=1 SV=1	NA	At5g62740/0.0/[C] KOG2620 Prohibitins and stomatins of the PID superfamily	A0A2I4FWB0/0.0/A0A2I4FWB0_JUGRE hypersensitive-induced response protein 1-like OS=Juglans regia OX=51240 GN=LOC109002588 PE=4 SV=1	SM00244/3.6E-34/--	NA
TDM	FarmCPU	139	86	XP_018846485.1	Chr10	2464994	2466713	2290478	2290478	1|1	2290478	6.33485e-06	G|A	A	0.455752	0.130738	1888|7160002	XP_018846485.1	174516	XP_018846485.1/0/PREDICTED: uncharacterized protein LOC109010188 [Juglans regia]	NA	NA	At3g01660/7e-125/[IR] KOG1269 SAM-dependent methyltransferases	A0A2I4GRG9/0.0/A0A2I4GRG9_JUGRE uncharacterized protein LOC109010188 OS=Juglans regia OX=51240 GN=LOC109010188 PE=4 SV=1	PTHR43036:SF2/6.1E-138/--	molecular_function:GO:0008168//methyltransferase activity;		Chr10	2290478	2290478	1|1	2290478	6.33485e-06	G|A	A	0.455752	0.130738	1888|7160002	XP_018846485.1	174516		2464994|2466713	XP_018846485.1/0/PREDICTED: uncharacterized protein LOC109010188 [Juglans regia]	NA	NA	At3g01660/7e-125/[IR] KOG1269 SAM-dependent methyltransferases	A0A2I4GRG9/0.0/A0A2I4GRG9_JUGRE uncharacterized protein LOC109010188 OS=Juglans regia OX=51240 GN=LOC109010188 PE=4 SV=1	PTHR43036:SF2/6.1E-138/--	molecular_function:GO:0008168//methyltransferase activity;
TDM	FarmCPU	139	87	XP_018814319.1	Chr10	2567944	2572439	2290478	2290478	1|1	2290478	6.33485e-06	G|A	A	0.455752	0.130738	1888|7160002	XP_018814319.1	277466	XP_018814317.1/0/PREDICTED: uncharacterized membrane protein At3g27390 [Juglans regia] &gt;XP_018814318.1 PREDICTED: uncharacterized membrane protein At3g27390 [Juglans regia] &gt;XP_018814319.1 PREDICTED: uncharacterized membrane protein At3g27390 [Juglans regia] &gt;XP_018814320.1 PREDICTED: uncharacterized membrane protein At3g27390 [Juglans regia]	Q8GUM4/0.0/Y3739_ARATH Uncharacterized membrane protein At3g27390 OS=Arabidopsis thaliana OX=3702 GN=At3g27390 PE=1 SV=2	ccaj:109803620/8e-08/probable alpha,alpha-trehalose-phosphate synthase [UDP-forming] 10 isoform X1; K16055 trehalose 6-phosphate synthase/phosphatase [EC:2.4.1.15 3.1.3.12]	NA	A0A2I4E4J1/0.0/A0A2I4E4J1_JUGRE uncharacterized membrane protein At3g27390 OS=Juglans regia OX=51240 GN=LOC108986222 PE=4 SV=1	PTHR31133:SF3/0.0/--	cellular_component:GO:0016021//integral component of membrane;		Chr10	2290478	2290478	1|1	2290478	6.33485e-06	G|A	A	0.455752	0.130738	1888|7160002	XP_018814319.1	277466		2567944|2572439	XP_018814317.1/0/PREDICTED: uncharacterized membrane protein At3g27390 [Juglans regia] &gt;XP_018814318.1 PREDICTED: uncharacterized membrane protein At3g27390 [Juglans regia] &gt;XP_018814319.1 PREDICTED: uncharacterized membrane protein At3g27390 [Juglans regia] &gt;XP_018814320.1 PREDICTED: uncharacterized membrane protein At3g27390 [Juglans regia]	Q8GUM4/0.0/Y3739_ARATH Uncharacterized membrane protein At3g27390 OS=Arabidopsis thaliana OX=3702 GN=At3g27390 PE=1 SV=2	ccaj:109803620/8e-08/probable alpha,alpha-trehalose-phosphate synthase [UDP-forming] 10 isoform X1; K16055 trehalose 6-phosphate synthase/phosphatase [EC:2.4.1.15 3.1.3.12]	NA	A0A2I4E4J1/0.0/A0A2I4E4J1_JUGRE uncharacterized membrane protein At3g27390 OS=Juglans regia OX=51240 GN=LOC108986222 PE=4 SV=1	PTHR31133:SF3/0.0/--	cellular_component:GO:0016021//integral component of membrane;
TDM	FarmCPU	139	88	XP_018814321.1	Chr10	2575051	2576852	2290478	2290478	1|1	2290478	6.33485e-06	G|A	A	0.455752	0.130738	1888|7160002	XP_018814321.1	284573	XP_018814321.1/0/PREDICTED: succinate dehydrogenase [ubiquinone] iron-sulfur subunit 2, mitochondrial-like [Juglans regia]	Q8LB02/2e-174/SDHB2_ARATH Succinate dehydrogenase [ubiquinone] iron-sulfur subunit 2, mitochondrial OS=Arabidopsis thaliana OX=3702 GN=SDH2-2 PE=1 SV=2	jre:108986223/0.0/succinate dehydrogenase [ubiquinone] iron-sulfur subunit 2, mitochondrial-like; K00235 succinate dehydrogenase (ubiquinone) iron-sulfur subunit [EC:1.3.5.1]	At5g40650/9e-175/[C] KOG3049 Succinate dehydrogenase, Fe-S protein subunit	A0A2I4E4J4/0.0/A0A2I4E4J4_JUGRE Succinate dehydrogenase [ubiquinone] iron-sulfur subunit, mitochondrial OS=Juglans regia OX=51240 GN=LOC108986223 PE=3 SV=1	PS00198/-/4Fe-4S ferredoxin-type iron-sulfur binding region signature.	biological_process:GO:0006099//tricarboxylic acid cycle;cellular_component:GO:0005743//mitochondrial inner membrane;molecular_function:GO:0009055//electron transfer activity;GO:0051537//2 iron, 2 sulfur cluster binding;GO:0046872//metal ion binding;GO:0051539//4 iron, 4 sulfur cluster binding;GO:0008177//succinate dehydrogenase (ubiquinone) activity;GO:0051538//3 iron, 4 sulfur cluster binding;		Chr10	2290478	2290478	1|1	2290478	6.33485e-06	G|A	A	0.455752	0.130738	1888|7160002	XP_018814321.1	284573		2575051|2576852	XP_018814321.1/0/PREDICTED: succinate dehydrogenase [ubiquinone] iron-sulfur subunit 2, mitochondrial-like [Juglans regia]	Q8LB02/2e-174/SDHB2_ARATH Succinate dehydrogenase [ubiquinone] iron-sulfur subunit 2, mitochondrial OS=Arabidopsis thaliana OX=3702 GN=SDH2-2 PE=1 SV=2	jre:108986223/0.0/succinate dehydrogenase [ubiquinone] iron-sulfur subunit 2, mitochondrial-like; K00235 succinate dehydrogenase (ubiquinone) iron-sulfur subunit [EC:1.3.5.1]	At5g40650/9e-175/[C] KOG3049 Succinate dehydrogenase, Fe-S protein subunit	A0A2I4E4J4/0.0/A0A2I4E4J4_JUGRE Succinate dehydrogenase [ubiquinone] iron-sulfur subunit, mitochondrial OS=Juglans regia OX=51240 GN=LOC108986223 PE=3 SV=1	PS00198/-/4Fe-4S ferredoxin-type iron-sulfur binding region signature.	biological_process:GO:0006099//tricarboxylic acid cycle;cellular_component:GO:0005743//mitochondrial inner membrane;molecular_function:GO:0009055//electron transfer activity;GO:0051537//2 iron, 2 sulfur cluster binding;GO:0046872//metal ion binding;GO:0051539//4 iron, 4 sulfur cluster binding;GO:0008177//succinate dehydrogenase (ubiquinone) activity;GO:0051538//3 iron, 4 sulfur cluster binding;
TDM	FarmCPU	139	89	XP_018814299.1	Chr10	2579634	2582191	2290478	2290478	1|1	2290478	6.33485e-06	G|A	A	0.455752	0.130738	1888|7160002	XP_018814299.1	289156	XP_018814299.1/0/PREDICTED: uncharacterized protein LOC108986212 [Juglans regia]	Q8N5M1/6e-31/ATPF2_HUMAN ATP synthase mitochondrial F1 complex assembly factor 2 OS=Homo sapiens OX=9606 GN=ATPAF2 PE=1 SV=1	jre:108986212/0.0/uncharacterized protein LOC108986212; K07556 ATP synthase mitochondrial F1 complex assembly factor 2	At5g40660/7e-143/[C] KOG3015 F1-ATP synthase assembly protein	A0A2I4E4H4/0.0/A0A2I4E4H4_JUGRE uncharacterized protein LOC108986212 OS=Juglans regia OX=51240 GN=LOC108986212 PE=4 SV=1	G3DSA:3.30.2180.30/1.3E-19/--	biological_process:GO:0043461//proton-transporting ATP synthase complex assembly;		Chr10	2290478	2290478	1|1	2290478	6.33485e-06	G|A	A	0.455752	0.130738	1888|7160002	XP_018814299.1	289156		2579634|2582191	XP_018814299.1/0/PREDICTED: uncharacterized protein LOC108986212 [Juglans regia]	Q8N5M1/6e-31/ATPF2_HUMAN ATP synthase mitochondrial F1 complex assembly factor 2 OS=Homo sapiens OX=9606 GN=ATPAF2 PE=1 SV=1	jre:108986212/0.0/uncharacterized protein LOC108986212; K07556 ATP synthase mitochondrial F1 complex assembly factor 2	At5g40660/7e-143/[C] KOG3015 F1-ATP synthase assembly protein	A0A2I4E4H4/0.0/A0A2I4E4H4_JUGRE uncharacterized protein LOC108986212 OS=Juglans regia OX=51240 GN=LOC108986212 PE=4 SV=1	G3DSA:3.30.2180.30/1.3E-19/--	biological_process:GO:0043461//proton-transporting ATP synthase complex assembly;
TDM	FarmCPU	139	90	XP_018815448.1	Chr10	3404575	3409908	3990705	3999190	6|8486	3992195	1.99226e-07	A|T	T	0.0707965	-0.100826	1888|7160002	XP_018815448.1	580797	XP_018815448.1/0/PREDICTED: KH domain-containing protein HEN4-like isoform X1 [Juglans regia]	P58223/2e-65/Y4837_ARATH KH domain-containing protein At4g18375 OS=Arabidopsis thaliana OX=3702 GN=At4g18375 PE=2 SV=1	jre:108987061/0.0/KH domain-containing protein HEN4-like isoform X1; K21444 poly(rC)-binding protein 3/4	At5g15270/4e-83/[AR] KOG2190 PolyC-binding proteins alphaCP-1 and related KH domain proteins	A0A2I4E7S8/0.0/A0A2I4E7S8_JUGRE KH domain-containing protein HEN4-like isoform X1 OS=Juglans regia OX=51240 GN=LOC108987061 PE=4 SV=1	G3DSA:3.30.1370.10/4.9E-11/--	NA		Chr10	3990705	3999190	6|8486	3992195	1.99226e-07	A|T	T	0.0707965	-0.100826	1888|7160002	XP_018815448.1	580797		3404575|3409908	XP_018815448.1/0/PREDICTED: KH domain-containing protein HEN4-like isoform X1 [Juglans regia]	P58223/2e-65/Y4837_ARATH KH domain-containing protein At4g18375 OS=Arabidopsis thaliana OX=3702 GN=At4g18375 PE=2 SV=1	jre:108987061/0.0/KH domain-containing protein HEN4-like isoform X1; K21444 poly(rC)-binding protein 3/4	At5g15270/4e-83/[AR] KOG2190 PolyC-binding proteins alphaCP-1 and related KH domain proteins	A0A2I4E7S8/0.0/A0A2I4E7S8_JUGRE KH domain-containing protein HEN4-like isoform X1 OS=Juglans regia OX=51240 GN=LOC108987061 PE=4 SV=1	G3DSA:3.30.1370.10/4.9E-11/--	NA
TDM	FarmCPU	139	91	XP_018815449.1	Chr10	3405431	3409908	3990705	3999190	6|8486	3992195	1.99226e-07	A|T	T	0.0707965	-0.100826	1888|7160002	XP_018815449.1	580797	XP_018815449.1/0/PREDICTED: KH domain-containing protein HEN4-like isoform X2 [Juglans regia]	P58223/2e-62/Y4837_ARATH KH domain-containing protein At4g18375 OS=Arabidopsis thaliana OX=3702 GN=At4g18375 PE=2 SV=1	jre:108987061/0.0/KH domain-containing protein HEN4-like isoform X1; K21444 poly(rC)-binding protein 3/4	At5g15270/2e-83/[AR] KOG2190 PolyC-binding proteins alphaCP-1 and related KH domain proteins	A0A2I4E7T0/0.0/A0A2I4E7T0_JUGRE KH domain-containing protein HEN4-like isoform X2 OS=Juglans regia OX=51240 GN=LOC108987061 PE=4 SV=1	G3DSA:3.30.1370.10/8.3E-16/--	NA		Chr10	3990705	3999190	6|8486	3992195	1.99226e-07	A|T	T	0.0707965	-0.100826	1888|7160002	XP_018815449.1	580797		3405431|3409908	XP_018815449.1/0/PREDICTED: KH domain-containing protein HEN4-like isoform X2 [Juglans regia]	P58223/2e-62/Y4837_ARATH KH domain-containing protein At4g18375 OS=Arabidopsis thaliana OX=3702 GN=At4g18375 PE=2 SV=1	jre:108987061/0.0/KH domain-containing protein HEN4-like isoform X1; K21444 poly(rC)-binding protein 3/4	At5g15270/2e-83/[AR] KOG2190 PolyC-binding proteins alphaCP-1 and related KH domain proteins	A0A2I4E7T0/0.0/A0A2I4E7T0_JUGRE KH domain-containing protein HEN4-like isoform X2 OS=Juglans regia OX=51240 GN=LOC108987061 PE=4 SV=1	G3DSA:3.30.1370.10/8.3E-16/--	NA
TDM	FarmCPU	139	92	XP_018805819.1	Chr10	3556410	3560105	3990705	3999190	6|8486	3992195	1.99226e-07	A|T	T	0.0707965	-0.100826	1888|7160002	XP_018805819.1	430600	XP_018805819.1/0/PREDICTED: protein ABHD17C-like [Juglans regia]	Q7ZVZ7/7e-82/AB17C_DANRE Alpha/beta hydrolase domain-containing protein 17C OS=Danio rerio OX=7955 GN=abhd17c PE=2 SV=1	jre:108979572/0.0/protein ABHD17C-like; K01076 abhydrolase domain-containing protein 17 [EC:3.1.2.22]	At5g38220/2e-172/[R] KOG1552 Predicted alpha/beta hydrolase	A0A2I4DF93/0.0/A0A2I4DF93_JUGRE protein ABHD17C-like OS=Juglans regia OX=51240 GN=LOC108979572 PE=4 SV=1	G3DSA:3.40.50.1820/5.3E-28/--	molecular_function:GO:0016787//hydrolase activity;		Chr10	3990705	3999190	6|8486	3992195	1.99226e-07	A|T	T	0.0707965	-0.100826	1888|7160002	XP_018805819.1	430600		3556410|3560105	XP_018805819.1/0/PREDICTED: protein ABHD17C-like [Juglans regia]	Q7ZVZ7/7e-82/AB17C_DANRE Alpha/beta hydrolase domain-containing protein 17C OS=Danio rerio OX=7955 GN=abhd17c PE=2 SV=1	jre:108979572/0.0/protein ABHD17C-like; K01076 abhydrolase domain-containing protein 17 [EC:3.1.2.22]	At5g38220/2e-172/[R] KOG1552 Predicted alpha/beta hydrolase	A0A2I4DF93/0.0/A0A2I4DF93_JUGRE protein ABHD17C-like OS=Juglans regia OX=51240 GN=LOC108979572 PE=4 SV=1	G3DSA:3.40.50.1820/5.3E-28/--	molecular_function:GO:0016787//hydrolase activity;
TDM	FarmCPU	139	93	XP_018859806.2	Chr10	5288999	5299121	5329110	5329110	1|1	5329110	8.87491e-06	C|A	A	0.0884956	-0.0958767	1888|7160002	XP_018859806.2	29989	XP_018859806.1/0/PREDICTED: structural maintenance of chromosomes protein 2-1-like [Juglans regia]	Q9C5Y4/0.0/SMC21_ARATH Structural maintenance of chromosomes protein 2-1 OS=Arabidopsis thaliana OX=3702 GN=SMC2-1 PE=2 SV=2	jre:109021607/0.0/structural maintenance of chromosomes protein 2-1-like; K06674 structural maintenance of chromosome 2	At5g62410/0.0/[BD] KOG0933 Structural maintenance of chromosome protein 2 (chromosome condensation complex Condensin, subunit E)	A0A2I4HUH2/0.0/A0A2I4HUH2_JUGRE Structural maintenance of chromosomes protein OS=Juglans regia OX=51240 GN=LOC109021607 PE=3 SV=1	SM00968/2.7E-28/--	biological_process:GO:0051276//chromosome organization;cellular_component:GO:0005634//nucleus;GO:0005694//chromosome;molecular_function:GO:0005524//ATP binding;		Chr10	5329110	5329110	1|1	5329110	8.87491e-06	C|A	A	0.0884956	-0.0958767	1888|7160002	XP_018859806.2	29989		5288999|5299121	XP_018859806.1/0/PREDICTED: structural maintenance of chromosomes protein 2-1-like [Juglans regia]	Q9C5Y4/0.0/SMC21_ARATH Structural maintenance of chromosomes protein 2-1 OS=Arabidopsis thaliana OX=3702 GN=SMC2-1 PE=2 SV=2	jre:109021607/0.0/structural maintenance of chromosomes protein 2-1-like; K06674 structural maintenance of chromosome 2	At5g62410/0.0/[BD] KOG0933 Structural maintenance of chromosome protein 2 (chromosome condensation complex Condensin, subunit E)	A0A2I4HUH2/0.0/A0A2I4HUH2_JUGRE Structural maintenance of chromosomes protein OS=Juglans regia OX=51240 GN=LOC109021607 PE=3 SV=1	SM00968/2.7E-28/--	biological_process:GO:0051276//chromosome organization;cellular_component:GO:0005634//nucleus;GO:0005694//chromosome;molecular_function:GO:0005524//ATP binding;
TDM	FarmCPU	139	94	XP_035550197.1	Chr10	5320028	5322153	5329110	5329110	1|1	5329110	8.87491e-06	C|A	A	0.0884956	-0.0958767	1888|7160002	XP_035550197.1	6957	XP_018851925.1/0/PREDICTED: luc7-like protein 3 [Juglans regia]	Q5R8W6/6e-56/LC7L3_PONAB Luc7-like protein 3 OS=Pongo abelii OX=9601 GN=LUC7L3 PE=2 SV=1	NA	At5g51410/2e-157/[A] KOG0796 Spliceosome subunit	A0A2I4H705/0.0/A0A2I4H705_JUGRE luc7-like protein 3 OS=Juglans regia OX=51240 GN=LOC109014074 PE=4 SV=1	PTHR12375:SF18/3.1E-120/--	NA		Chr10	5329110	5329110	1|1	5329110	8.87491e-06	C|A	A	0.0884956	-0.0958767	1888|7160002	XP_035550197.1	6957		5320028|5322153	XP_018851925.1/0/PREDICTED: luc7-like protein 3 [Juglans regia]	Q5R8W6/6e-56/LC7L3_PONAB Luc7-like protein 3 OS=Pongo abelii OX=9601 GN=LUC7L3 PE=2 SV=1	NA	At5g51410/2e-157/[A] KOG0796 Spliceosome subunit	A0A2I4H705/0.0/A0A2I4H705_JUGRE luc7-like protein 3 OS=Juglans regia OX=51240 GN=LOC109014074 PE=4 SV=1	PTHR12375:SF18/3.1E-120/--	NA
TDM	FarmCPU	139	95	XP_018851931.1	Chr10	5327515	5329441	5329110	5329110	1|1	5329110	8.87491e-06	C|A	A	0.0884956	-0.0958767	1888|7160002	XP_018851931.1	0	XP_018851929.1/0/PREDICTED: putative glycerol-3-phosphate transporter 1 [Juglans regia] &gt;XP_018851930.1 PREDICTED: putative glycerol-3-phosphate transporter 1 [Juglans regia] &gt;XP_018851931.1 PREDICTED: putative glycerol-3-phosphate transporter 1 [Juglans regia]	Q58CV5/8e-153/G6PT3_BOVIN Glucose-6-phosphate exchanger SLC37A2 OS=Bos taurus OX=9913 GN=SLC37A2 PE=2 SV=1	lja:Lj3g3v3640070.1/0.0/Lj3g3v3640070.1; -; K13783 MFS transporter, OPA family, solute carrier family 37 (glycerol-3-phosphate transporter), member 1/2	At3g47420/0.0/[G] KOG2533 Permease of the major facilitator superfamily	A0A2N9ELE7/0.0/A0A2N9ELE7_FAGSY Uncharacterized protein OS=Fagus sylvatica OX=28930 GN=FSB_LOCUS3342 PE=4 SV=1	SSF103473/1.06E-62/--	NA		Chr10	5329110	5329110	1|1	5329110	8.87491e-06	C|A	A	0.0884956	-0.0958767	1888|7160002	XP_018851931.1	0		5327515|5329441	XP_018851929.1/0/PREDICTED: putative glycerol-3-phosphate transporter 1 [Juglans regia] &gt;XP_018851930.1 PREDICTED: putative glycerol-3-phosphate transporter 1 [Juglans regia] &gt;XP_018851931.1 PREDICTED: putative glycerol-3-phosphate transporter 1 [Juglans regia]	Q58CV5/8e-153/G6PT3_BOVIN Glucose-6-phosphate exchanger SLC37A2 OS=Bos taurus OX=9913 GN=SLC37A2 PE=2 SV=1	lja:Lj3g3v3640070.1/0.0/Lj3g3v3640070.1; -; K13783 MFS transporter, OPA family, solute carrier family 37 (glycerol-3-phosphate transporter), member 1/2	At3g47420/0.0/[G] KOG2533 Permease of the major facilitator superfamily	A0A2N9ELE7/0.0/A0A2N9ELE7_FAGSY Uncharacterized protein OS=Fagus sylvatica OX=28930 GN=FSB_LOCUS3342 PE=4 SV=1	SSF103473/1.06E-62/--	NA
TDM	FarmCPU	139	96	XP_035550801.1	Chr10	6241356	6280002	5329110	5329110	1|1	5329110	8.87491e-06	C|A	A	0.0884956	-0.0958767	1888|7160002	XP_035550801.1	912246	XP_018828401.1/4.21376e-134/PREDICTED: MADS-box protein AGL42-like isoform X2 [Juglans regia]	Q9FIS1/6e-64/AGL42_ARATH MADS-box protein AGL42 OS=Arabidopsis thaliana OX=3702 GN=AGL42 PE=1 SV=1	jre:108996737/2e-82/MADS-box protein AGL42-like isoform X1; K09260 MADS-box transcription enhancer factor 2A	At4g22950/1e-56/[K] KOG0014 MADS box transcription factor	A0A2I4F9R7/3e-133/A0A2I4F9R7_JUGRE MADS-box protein AGL42-like isoform X2 OS=Juglans regia OX=51240 GN=LOC108996826 PE=4 SV=1	PS51297/11.751/K-box domain profile.	biological_process:GO:0045944//positive regulation of transcription from RNA polymerase II promoter;GO:0006351//transcription, DNA-templated;cellular_component:GO:0005634//nucleus;molecular_function:GO:0000977//RNA polymerase II regulatory region sequence-specific DNA binding;GO:0003700//DNA binding transcription factor activity;GO:0046983//protein dimerization activity;		Chr10	5329110	5329110	1|1	5329110	8.87491e-06	C|A	A	0.0884956	-0.0958767	1888|7160002	XP_035550801.1	912246		6241356|6280002	XP_018828401.1/4.21376e-134/PREDICTED: MADS-box protein AGL42-like isoform X2 [Juglans regia]	Q9FIS1/6e-64/AGL42_ARATH MADS-box protein AGL42 OS=Arabidopsis thaliana OX=3702 GN=AGL42 PE=1 SV=1	jre:108996737/2e-82/MADS-box protein AGL42-like isoform X1; K09260 MADS-box transcription enhancer factor 2A	At4g22950/1e-56/[K] KOG0014 MADS box transcription factor	A0A2I4F9R7/3e-133/A0A2I4F9R7_JUGRE MADS-box protein AGL42-like isoform X2 OS=Juglans regia OX=51240 GN=LOC108996826 PE=4 SV=1	PS51297/11.751/K-box domain profile.	biological_process:GO:0045944//positive regulation of transcription from RNA polymerase II promoter;GO:0006351//transcription, DNA-templated;cellular_component:GO:0005634//nucleus;molecular_function:GO:0000977//RNA polymerase II regulatory region sequence-specific DNA binding;GO:0003700//DNA binding transcription factor activity;GO:0046983//protein dimerization activity;
TDM	FarmCPU	139	97	XP_018844607.2	Chr10	8041815	8044538	7590361	8575172	4|984812	7590361	1.54727e-06	G|C	C	0.495575	0.419396	7590361|13099930	XP_018844607.2	0	XP_018844607.1/0/PREDICTED: cation/H(+) antiporter 15-like [Juglans regia]	Q9SIT5/0.0/CHX15_ARATH Cation/H(+) antiporter 15 OS=Arabidopsis thaliana OX=3702 GN=CHX15 PE=2 SV=1	NA	At2g13620/0.0/[P] KOG1650 Predicted K+/H+-antiporter	A0A2I4GL35/0.0/A0A2I4GL35_JUGRE cation/H(+) antiporter 15-like OS=Juglans regia OX=51240 GN=LOC109008832 PE=4 SV=1	PTHR32468/0.0/--	cellular_component:GO:0016021//integral component of membrane;molecular_function:GO:0015299//solute:proton antiporter activity;		Chr10	7590361	8575172	4|984812	7590361	1.54727e-06	G|C	C	0.495575	0.419396	7590361|13099930	XP_018844607.2	0		8041815|8044538	XP_018844607.1/0/PREDICTED: cation/H(+) antiporter 15-like [Juglans regia]	Q9SIT5/0.0/CHX15_ARATH Cation/H(+) antiporter 15 OS=Arabidopsis thaliana OX=3702 GN=CHX15 PE=2 SV=1	NA	At2g13620/0.0/[P] KOG1650 Predicted K+/H+-antiporter	A0A2I4GL35/0.0/A0A2I4GL35_JUGRE cation/H(+) antiporter 15-like OS=Juglans regia OX=51240 GN=LOC109008832 PE=4 SV=1	PTHR32468/0.0/--	cellular_component:GO:0016021//integral component of membrane;molecular_function:GO:0015299//solute:proton antiporter activity;
TDM	FarmCPU	139	98	XP_018844743.1	Chr10	8048378	8049767	7590361	8575172	4|984812	7590361	1.54727e-06	G|C	C	0.495575	0.419396	7590361|13099930	XP_018844743.1	0	NP_001310807.1/0/actin-7 [Ziziphus jujuba] &gt;XP_002298710.1 actin family protein [Populus trichocarpa] &gt;XP_002522194.1 PREDICTED: actin-7 [Ricinus communis] &gt;XP_002525016.1 PREDICTED: actin-7 [Ricinus communis] &gt;XP_008232941.1 PREDICTED: actin-7 [Prunus mume] &gt;XP_010027700.1 PREDICTED: actin-7 [Eucalyptus grandis] &gt;XP_010027701.1 PREDICTED: actin-7 [Eucalyptus grandis] &gt;XP_010…	P53492/0.0/ACT7_ARATH Actin-7 OS=Arabidopsis thaliana OX=3702 GN=ACT7 PE=1 SV=1	jre:109008915/0.0/actin-7; K10355 actin, other eukaryote	At5g09810/0.0/[Z] KOG0676 Actin and related proteins	A0A0A0YMU1/0.0/A0A0A0YMU1_9APIA Actin OS=Panax notoginseng OX=44586 GN=act1 PE=2 SV=1	G3DSA:3.30.420.40/9.2E-189/--	molecular_function:GO:0005524//ATP binding;		Chr10	7590361	8575172	4|984812	7590361	1.54727e-06	G|C	C	0.495575	0.419396	7590361|13099930	XP_018844743.1	0		8048378|8049767	NP_001310807.1/0/actin-7 [Ziziphus jujuba] &gt;XP_002298710.1 actin family protein [Populus trichocarpa] &gt;XP_002522194.1 PREDICTED: actin-7 [Ricinus communis] &gt;XP_002525016.1 PREDICTED: actin-7 [Ricinus communis] &gt;XP_008232941.1 PREDICTED: actin-7 [Prunus mume] &gt;XP_010027700.1 PREDICTED: actin-7 [Eucalyptus grandis] &gt;XP_010027701.1 PREDICTED: actin-7 [Eucalyptus grandis] &gt;XP_010…	P53492/0.0/ACT7_ARATH Actin-7 OS=Arabidopsis thaliana OX=3702 GN=ACT7 PE=1 SV=1	jre:109008915/0.0/actin-7; K10355 actin, other eukaryote	At5g09810/0.0/[Z] KOG0676 Actin and related proteins	A0A0A0YMU1/0.0/A0A0A0YMU1_9APIA Actin OS=Panax notoginseng OX=44586 GN=act1 PE=2 SV=1	G3DSA:3.30.420.40/9.2E-189/--	molecular_function:GO:0005524//ATP binding;
TDM	FarmCPU	139	99	XP_018824128.2	Chr11	15865603	15866134	15991423	15991423	1|1	15991423	5.93683e-06	G|A	A	0.168142	-0.0484297	12999682|16005128	XP_018824128.2	125289	XP_018824128.1/1.22577e-128/PREDICTED: uncharacterized protein LOC108993597 [Juglans regia]	NA	oeu:111371145/2e-17/AP-4 complex subunit mu-like; K12402 AP-4 complex subunit mu-1	NA	A0A2I4EXK9/7e-128/A0A2I4EXK9_JUGRE uncharacterized protein LOC108993597 OS=Juglans regia OX=51240 GN=LOC108993597 PE=4 SV=1	PTHR33033/9.2E-18/--	NA		Chr11	15991423	15991423	1|1	15991423	5.93683e-06	G|A	A	0.168142	-0.0484297	12999682|16005128	XP_018824128.2	125289		15865603|15866134	XP_018824128.1/1.22577e-128/PREDICTED: uncharacterized protein LOC108993597 [Juglans regia]	NA	oeu:111371145/2e-17/AP-4 complex subunit mu-like; K12402 AP-4 complex subunit mu-1	NA	A0A2I4EXK9/7e-128/A0A2I4EXK9_JUGRE uncharacterized protein LOC108993597 OS=Juglans regia OX=51240 GN=LOC108993597 PE=4 SV=1	PTHR33033/9.2E-18/--	NA
TDM	FarmCPU	139	100	XP_018829398.1	Chr12	2414242	2417474	2098254	2098254	1|1	2098254	4.81824e-11	G|A	A	0.0619469	-0.105701	746|4658724	XP_018829398.1	315988	XP_018829398.1/0/PREDICTED: plant-specific TFIIB-related protein 1 [Juglans regia]	O23215/0.0/PBRP1_ARATH Plant-specific TFIIB-related protein 1 OS=Arabidopsis thaliana OX=3702 GN=PBRP1 PE=2 SV=1	jre:108997539/0.0/plant-specific TFIIB-related protein 1; K03124 transcription initiation factor TFIIB	At4g36650/0.0/[K] KOG1597 Transcription initiation factor TFIIB	A0A2I4FCN3/0.0/A0A2I4FCN3_JUGRE plant-specific TFIIB-related protein 1 OS=Juglans regia OX=51240 GN=LOC108997539 PE=4 SV=1	G3DSA:1.10.472.10/1.9E-18/--	biological_process:GO:0006355//regulation of transcription, DNA-templated;GO:0070897//DNA-templated transcriptional preinitiation complex assembly;molecular_function:GO:0003743//translation initiation factor activity;GO:0017025//TBP-class protein binding;		Chr12	2098254	2098254	1|1	2098254	4.81824e-11	G|A	A	0.0619469	-0.105701	746|4658724	XP_018829398.1	315988		2414242|2417474	XP_018829398.1/0/PREDICTED: plant-specific TFIIB-related protein 1 [Juglans regia]	O23215/0.0/PBRP1_ARATH Plant-specific TFIIB-related protein 1 OS=Arabidopsis thaliana OX=3702 GN=PBRP1 PE=2 SV=1	jre:108997539/0.0/plant-specific TFIIB-related protein 1; K03124 transcription initiation factor TFIIB	At4g36650/0.0/[K] KOG1597 Transcription initiation factor TFIIB	A0A2I4FCN3/0.0/A0A2I4FCN3_JUGRE plant-specific TFIIB-related protein 1 OS=Juglans regia OX=51240 GN=LOC108997539 PE=4 SV=1	G3DSA:1.10.472.10/1.9E-18/--	biological_process:GO:0006355//regulation of transcription, DNA-templated;GO:0070897//DNA-templated transcriptional preinitiation complex assembly;molecular_function:GO:0003743//translation initiation factor activity;GO:0017025//TBP-class protein binding;
TDM	FarmCPU	139	101	XP_018829392.1	Chr12	2527436	2528926	2098254	2098254	1|1	2098254	4.81824e-11	G|A	A	0.0619469	-0.105701	746|4658724	XP_018829392.1	429182	XP_018829392.1/1.99676e-64/PREDICTED: uncharacterized protein LOC108997529 [Juglans regia]	NA	NA	NA	A0A2I4FCL7/1e-63/A0A2I4FCL7_JUGRE uncharacterized protein LOC108997529 OS=Juglans regia OX=51240 GN=LOC108997529 PE=4 SV=1	PTHR36410/5.4E-33/--	NA		Chr12	2098254	2098254	1|1	2098254	4.81824e-11	G|A	A	0.0619469	-0.105701	746|4658724	XP_018829392.1	429182		2527436|2528926	XP_018829392.1/1.99676e-64/PREDICTED: uncharacterized protein LOC108997529 [Juglans regia]	NA	NA	NA	A0A2I4FCL7/1e-63/A0A2I4FCL7_JUGRE uncharacterized protein LOC108997529 OS=Juglans regia OX=51240 GN=LOC108997529 PE=4 SV=1	PTHR36410/5.4E-33/--	NA
TDM	FarmCPU	139	102	XP_018829443.1	Chr12	2907591	2913572	2098254	2098254	1|1	2098254	4.81824e-11	G|A	A	0.0619469	-0.105701	746|4658724	XP_018829443.1	809337	XP_018829443.1/0/PREDICTED: gamma carbonic anhydrase 1, mitochondrial-like isoform X1 [Juglans regia] &gt;XP_018829444.1 PREDICTED: gamma carbonic anhydrase 1, mitochondrial-like isoform X2 [Juglans regia]	Q9FWR5/2e-170/GCA1_ARATH Gamma carbonic anhydrase 1, mitochondrial OS=Arabidopsis thaliana OX=3702 GN=GAMMACA1 PE=1 SV=1	jre:108997563/0.0/gamma carbonic anhydrase 1, mitochondrial-like isoform X1; K01726 gamma-carbonic anhydrase [EC:4.2.1.-]	YJL218w/1e-05/[E] KOG4750 Serine O-acetyltransferase	A0A2I4FCS7/0.0/A0A2I4FCS7_JUGRE gamma carbonic anhydrase 1, mitochondrial-like isoform X1 OS=Juglans regia OX=51240 GN=LOC108997563 PE=4 SV=1	G3DSA:2.160.10.10/4.0E-57/--	NA		Chr12	2098254	2098254	1|1	2098254	4.81824e-11	G|A	A	0.0619469	-0.105701	746|4658724	XP_018829443.1	809337		2907591|2913572	XP_018829443.1/0/PREDICTED: gamma carbonic anhydrase 1, mitochondrial-like isoform X1 [Juglans regia] &gt;XP_018829444.1 PREDICTED: gamma carbonic anhydrase 1, mitochondrial-like isoform X2 [Juglans regia]	Q9FWR5/2e-170/GCA1_ARATH Gamma carbonic anhydrase 1, mitochondrial OS=Arabidopsis thaliana OX=3702 GN=GAMMACA1 PE=1 SV=1	jre:108997563/0.0/gamma carbonic anhydrase 1, mitochondrial-like isoform X1; K01726 gamma-carbonic anhydrase [EC:4.2.1.-]	YJL218w/1e-05/[E] KOG4750 Serine O-acetyltransferase	A0A2I4FCS7/0.0/A0A2I4FCS7_JUGRE gamma carbonic anhydrase 1, mitochondrial-like isoform X1 OS=Juglans regia OX=51240 GN=LOC108997563 PE=4 SV=1	G3DSA:2.160.10.10/4.0E-57/--	NA
TDM	FarmCPU	139	103	XP_035539736.1	Chr12	3017607	3018522	2098254	2098254	1|1	2098254	4.81824e-11	G|A	A	0.0619469	-0.105701	746|4658724	XP_035539736.1	919353	XP_018830348.1/0/PREDICTED: uncharacterized protein LOC108998283 [Juglans regia] &gt;XP_018830349.1 PREDICTED: uncharacterized protein LOC108998283 [Juglans regia]	P0CB24/5e-10/Y4865_ARATH Uncharacterized protein At4g38065 OS=Arabidopsis thaliana OX=3702 GN=At4g38065 PE=4 SV=1	egu:105048670/7e-27/uncharacterized protein LOC105048670; K09511 DnaJ homolog subfamily B member 5	At2g01710/3e-49/[O] LSE0599 A Molecular chaperone (DnaJ superfamily)	A0A2I4FFC3/0.0/A0A2I4FFC3_JUGRE uncharacterized protein LOC108998283 OS=Juglans regia OX=51240 GN=LOC108998283 PE=4 SV=1	PTHR45496/1.1E-74/--	NA		Chr12	2098254	2098254	1|1	2098254	4.81824e-11	G|A	A	0.0619469	-0.105701	746|4658724	XP_035539736.1	919353		3017607|3018522	XP_018830348.1/0/PREDICTED: uncharacterized protein LOC108998283 [Juglans regia] &gt;XP_018830349.1 PREDICTED: uncharacterized protein LOC108998283 [Juglans regia]	P0CB24/5e-10/Y4865_ARATH Uncharacterized protein At4g38065 OS=Arabidopsis thaliana OX=3702 GN=At4g38065 PE=4 SV=1	egu:105048670/7e-27/uncharacterized protein LOC105048670; K09511 DnaJ homolog subfamily B member 5	At2g01710/3e-49/[O] LSE0599 A Molecular chaperone (DnaJ superfamily)	A0A2I4FFC3/0.0/A0A2I4FFC3_JUGRE uncharacterized protein LOC108998283 OS=Juglans regia OX=51240 GN=LOC108998283 PE=4 SV=1	PTHR45496/1.1E-74/--	NA
TDM	FarmCPU	139	104	XP_035539763.1	Chr12	4239825	4245994	4564682	4564682	1|1	4564682	1.47767e-06	T|C	C	0.495575	0.162915	746|4658724	XP_035539763.1	318688	XP_018844910.1/0/PREDICTED: acetyl-coenzyme A carboxylase carboxyl transferase subunit alpha, chloroplastic-like, partial [Juglans regia]	Q9LD43/0.0/ACCA_ARATH Acetyl-coenzyme A carboxylase carboxyl transferase subunit alpha, chloroplastic OS=Arabidopsis thaliana OX=3702 GN=CAC3 PE=1 SV=1	jre:109009035/0.0/acetyl-coenzyme A carboxylase carboxyl transferase subunit alpha, chloroplastic-like; K01962 acetyl-CoA carboxylase carboxyl transferase subunit alpha [EC:6.4.1.2 2.1.3.15]	NA	A0A2N9HMX2/0.0/A0A2N9HMX2_FAGSY Uncharacterized protein OS=Fagus sylvatica OX=28930 GN=FSB_LOCUS40932 PE=3 SV=1	PTHR42853:SF1/0.0/--	biological_process:GO:0006633//fatty acid biosynthetic process;cellular_component:GO:0009317//acetyl-CoA carboxylase complex;molecular_function:GO:0003989//acetyl-CoA carboxylase activity;		Chr12	4564682	4564682	1|1	4564682	1.47767e-06	T|C	C	0.495575	0.162915	746|4658724	XP_035539763.1	318688		4239825|4245994	XP_018844910.1/0/PREDICTED: acetyl-coenzyme A carboxylase carboxyl transferase subunit alpha, chloroplastic-like, partial [Juglans regia]	Q9LD43/0.0/ACCA_ARATH Acetyl-coenzyme A carboxylase carboxyl transferase subunit alpha, chloroplastic OS=Arabidopsis thaliana OX=3702 GN=CAC3 PE=1 SV=1	jre:109009035/0.0/acetyl-coenzyme A carboxylase carboxyl transferase subunit alpha, chloroplastic-like; K01962 acetyl-CoA carboxylase carboxyl transferase subunit alpha [EC:6.4.1.2 2.1.3.15]	NA	A0A2N9HMX2/0.0/A0A2N9HMX2_FAGSY Uncharacterized protein OS=Fagus sylvatica OX=28930 GN=FSB_LOCUS40932 PE=3 SV=1	PTHR42853:SF1/0.0/--	biological_process:GO:0006633//fatty acid biosynthetic process;cellular_component:GO:0009317//acetyl-CoA carboxylase complex;molecular_function:GO:0003989//acetyl-CoA carboxylase activity;
TDM	FarmCPU	139	105	XP_018813929.2	Chr12	6478086	6484290	5763998	5764561	2|564	5763998	6.19649e-06	C|A	A	0.0530973	-0.104374	4713767|7935359	XP_018813929.2	713525	XP_018813929.1/2.2749e-136/PREDICTED: abscisic acid receptor PYL9-like [Juglans regia]	Q6EN42/5e-103/PYL3_ORYSJ Abscisic acid receptor PYL3 OS=Oryza sativa subsp. japonica OX=39947 GN=PYL3 PE=1 SV=1	jre:108985913/4e-137/abscisic acid receptor PYL9-like; K14496 abscisic acid receptor PYR/PYL family	At1g01360/3e-103/[S] LSE0385 A Uncharacterized protein	A0A2I4E3F5/1e-135/A0A2I4E3F5_JUGRE abscisic acid receptor PYL9-like OS=Juglans regia OX=51240 GN=LOC108985913 PE=4 SV=1	PTHR31213:SF4/2.4E-109/--	NA		Chr12	5763998	5764561	2|564	5763998	6.19649e-06	C|A	A	0.0530973	-0.104374	4713767|7935359	XP_018813929.2	713525		6478086|6484290	XP_018813929.1/2.2749e-136/PREDICTED: abscisic acid receptor PYL9-like [Juglans regia]	Q6EN42/5e-103/PYL3_ORYSJ Abscisic acid receptor PYL3 OS=Oryza sativa subsp. japonica OX=39947 GN=PYL3 PE=1 SV=1	jre:108985913/4e-137/abscisic acid receptor PYL9-like; K14496 abscisic acid receptor PYR/PYL family	At1g01360/3e-103/[S] LSE0385 A Uncharacterized protein	A0A2I4E3F5/1e-135/A0A2I4E3F5_JUGRE abscisic acid receptor PYL9-like OS=Juglans regia OX=51240 GN=LOC108985913 PE=4 SV=1	PTHR31213:SF4/2.4E-109/--	NA
TDM	FarmCPU	139	106	XP_018808971.1	Chr12	8408617	8410157	8922170	8922171	2|2	8922170	1.10931e-06	C|A	A	0.247788	-0.069298	7978093|9875635	XP_018808971.1	512013	XP_018808971.1/0/PREDICTED: NAC domain-containing protein 43-like [Juglans regia]	Q84WP6/2e-130/NAC43_ARATH NAC domain-containing protein 43 OS=Arabidopsis thaliana OX=3702 GN=NAC043 PE=2 SV=2	cmos:111447866/3e-37/ferric reduction oxidase 7, chloroplastic-like; K00521 ferric-chelate reductase [EC:1.16.1.7]	At2g46770/2e-130/[S] LSE0117 A No apical meristem (NAM) developmental protein and related proteins	A0A2I4DP96/0.0/A0A2I4DP96_JUGRE NAC domain-containing protein 43-like OS=Juglans regia OX=51240 GN=LOC108982133 PE=4 SV=1	SSF101941/1.44E-57/--	NA		Chr12	8922170	8922171	2|2	8922170	1.10931e-06	C|A	A	0.247788	-0.069298	7978093|9875635	XP_018808971.1	512013		8408617|8410157	XP_018808971.1/0/PREDICTED: NAC domain-containing protein 43-like [Juglans regia]	Q84WP6/2e-130/NAC43_ARATH NAC domain-containing protein 43 OS=Arabidopsis thaliana OX=3702 GN=NAC043 PE=2 SV=2	cmos:111447866/3e-37/ferric reduction oxidase 7, chloroplastic-like; K00521 ferric-chelate reductase [EC:1.16.1.7]	At2g46770/2e-130/[S] LSE0117 A No apical meristem (NAM) developmental protein and related proteins	A0A2I4DP96/0.0/A0A2I4DP96_JUGRE NAC domain-containing protein 43-like OS=Juglans regia OX=51240 GN=LOC108982133 PE=4 SV=1	SSF101941/1.44E-57/--	NA
TDM	FarmCPU	139	107	XP_018834382.1	Chr12	9035519	9040178	8922170	8922171	2|2	8922170	1.10931e-06	C|A	A	0.247788	-0.069298	7978093|9875635	XP_018834382.1	113348	XP_018834382.1/0/PREDICTED: transcription factor 25 [Juglans regia]	Q9BQ70/6e-65/TCF25_HUMAN Transcription factor 25 OS=Homo sapiens OX=9606 GN=TCF25 PE=1 SV=1	NA	At2g46900/0.0/[S] KOG2422 Uncharacterized conserved protein	A0A2I4FRV3/0.0/A0A2I4FRV3_JUGRE transcription factor 25 OS=Juglans regia OX=51240 GN=LOC109001512 PE=4 SV=1	PF04910/4.2E-68/Transcriptional repressor TCF25	NA		Chr12	8922170	8922171	2|2	8922170	1.10931e-06	C|A	A	0.247788	-0.069298	7978093|9875635	XP_018834382.1	113348		9035519|9040178	XP_018834382.1/0/PREDICTED: transcription factor 25 [Juglans regia]	Q9BQ70/6e-65/TCF25_HUMAN Transcription factor 25 OS=Homo sapiens OX=9606 GN=TCF25 PE=1 SV=1	NA	At2g46900/0.0/[S] KOG2422 Uncharacterized conserved protein	A0A2I4FRV3/0.0/A0A2I4FRV3_JUGRE transcription factor 25 OS=Juglans regia OX=51240 GN=LOC109001512 PE=4 SV=1	PF04910/4.2E-68/Transcriptional repressor TCF25	NA
TDM	FarmCPU	139	108	XP_018858373.1	Chr12	9206101	9206461	8922170	8922171	2|2	8922170	1.10931e-06	C|A	A	0.247788	-0.069298	7978093|9875635	XP_018858373.1	283930	XP_018858373.1/6.08327e-83/PREDICTED: uncharacterized protein LOC109020379 [Juglans regia]	P93295/3e-16/M310_ARATH Uncharacterized mitochondrial protein AtMg00310 OS=Arabidopsis thaliana OX=3702 GN=AtMg00310 PE=4 SV=1	bna:106442438/3e-28/structural maintenance of chromosomes protein 6B-like; K22804 structural maintenance of chromosomes protein 6	At2g15510/2e-29/[R] KOG1075 FOG: Reverse transcriptase	A0A2I4HQD8/4e-82/A0A2I4HQD8_JUGRE uncharacterized protein LOC109020379 OS=Juglans regia OX=51240 GN=LOC109020379 PE=4 SV=1	NA	NA		Chr12	8922170	8922171	2|2	8922170	1.10931e-06	C|A	A	0.247788	-0.069298	7978093|9875635	XP_018858373.1	283930		9206101|9206461	XP_018858373.1/6.08327e-83/PREDICTED: uncharacterized protein LOC109020379 [Juglans regia]	P93295/3e-16/M310_ARATH Uncharacterized mitochondrial protein AtMg00310 OS=Arabidopsis thaliana OX=3702 GN=AtMg00310 PE=4 SV=1	bna:106442438/3e-28/structural maintenance of chromosomes protein 6B-like; K22804 structural maintenance of chromosomes protein 6	At2g15510/2e-29/[R] KOG1075 FOG: Reverse transcriptase	A0A2I4HQD8/4e-82/A0A2I4HQD8_JUGRE uncharacterized protein LOC109020379 OS=Juglans regia OX=51240 GN=LOC109020379 PE=4 SV=1	NA	NA
TDM	FarmCPU	139	109	XP_018858372.1	Chr12	9207431	9207884	8922170	8922171	2|2	8922170	1.10931e-06	C|A	A	0.247788	-0.069298	7978093|9875635	XP_018858372.1	285260	XP_018858372.1/6.90173e-110/PREDICTED: uncharacterized protein LOC109020378 [Juglans regia]	NA	jre:108997663/6e-06/ferredoxin--NADP reductase, leaf-type isozyme, chloroplastic-like; K02641 ferredoxin--NADP+ reductase [EC:1.18.1.2]	At2g05200/6e-14/[R] KOG1075 FOG: Reverse transcriptase	A0A2I4HQH8/4e-109/A0A2I4HQH8_JUGRE uncharacterized protein LOC109020378 OS=Juglans regia OX=51240 GN=LOC109020378 PE=4 SV=1	SSF56219/2.16E-9/--	NA		Chr12	8922170	8922171	2|2	8922170	1.10931e-06	C|A	A	0.247788	-0.069298	7978093|9875635	XP_018858372.1	285260		9207431|9207884	XP_018858372.1/6.90173e-110/PREDICTED: uncharacterized protein LOC109020378 [Juglans regia]	NA	jre:108997663/6e-06/ferredoxin--NADP reductase, leaf-type isozyme, chloroplastic-like; K02641 ferredoxin--NADP+ reductase [EC:1.18.1.2]	At2g05200/6e-14/[R] KOG1075 FOG: Reverse transcriptase	A0A2I4HQH8/4e-109/A0A2I4HQH8_JUGRE uncharacterized protein LOC109020378 OS=Juglans regia OX=51240 GN=LOC109020378 PE=4 SV=1	SSF56219/2.16E-9/--	NA
TDM	FarmCPU	139	110	XP_035539014.1	Chr12	13605366	13615588	13317446	13317446	1|1	13317446	7.20592e-06	T|G	G	0.455752	0.113377	12999475|18012578	XP_035539014.1	287920	XP_018860193.1/1.23277e-137/PREDICTED: protein FAR1-RELATED SEQUENCE 5 [Juglans regia]	Q9SZL8/2e-26/FRS5_ARATH Protein FAR1-RELATED SEQUENCE 5 OS=Arabidopsis thaliana OX=3702 GN=FRS5 PE=1 SV=1	vra:111242705/3e-21/uncharacterized protein LOC111242705; K13963 serpin B	At4g38180/1e-26/[T] LSE0022 A FAR1 nuclear protein involved in phytochrome A signaling	A0A2I4HVM5/8e-137/A0A2I4HVM5_JUGRE protein FAR1-RELATED SEQUENCE 5 OS=Juglans regia OX=51240 GN=LOC109021916 PE=4 SV=1	PTHR31669:SF46/5.8E-109/--	biological_process:GO:0006355//regulation of transcription, DNA-templated;		Chr12	13317446	13317446	1|1	13317446	7.20592e-06	T|G	G	0.455752	0.113377	12999475|18012578	XP_035539014.1	287920		13605366|13615588	XP_018860193.1/1.23277e-137/PREDICTED: protein FAR1-RELATED SEQUENCE 5 [Juglans regia]	Q9SZL8/2e-26/FRS5_ARATH Protein FAR1-RELATED SEQUENCE 5 OS=Arabidopsis thaliana OX=3702 GN=FRS5 PE=1 SV=1	vra:111242705/3e-21/uncharacterized protein LOC111242705; K13963 serpin B	At4g38180/1e-26/[T] LSE0022 A FAR1 nuclear protein involved in phytochrome A signaling	A0A2I4HVM5/8e-137/A0A2I4HVM5_JUGRE protein FAR1-RELATED SEQUENCE 5 OS=Juglans regia OX=51240 GN=LOC109021916 PE=4 SV=1	PTHR31669:SF46/5.8E-109/--	biological_process:GO:0006355//regulation of transcription, DNA-templated;
TDM	FarmCPU	139	111	XP_035539015.1	Chr12	13605434	13615588	13317446	13317446	1|1	13317446	7.20592e-06	T|G	G	0.455752	0.113377	12999475|18012578	XP_035539015.1	287988	XP_018860193.1/1.51237e-137/PREDICTED: protein FAR1-RELATED SEQUENCE 5 [Juglans regia]	Q9SZL8/1e-26/FRS5_ARATH Protein FAR1-RELATED SEQUENCE 5 OS=Arabidopsis thaliana OX=3702 GN=FRS5 PE=1 SV=1	vra:111242705/6e-21/uncharacterized protein LOC111242705; K13963 serpin B	At4g38180/5e-27/[T] LSE0022 A FAR1 nuclear protein involved in phytochrome A signaling	A0A2I4HVM5/9e-137/A0A2I4HVM5_JUGRE protein FAR1-RELATED SEQUENCE 5 OS=Juglans regia OX=51240 GN=LOC109021916 PE=4 SV=1	SSF69989/6.28E-5/--	biological_process:GO:0006355//regulation of transcription, DNA-templated;		Chr12	13317446	13317446	1|1	13317446	7.20592e-06	T|G	G	0.455752	0.113377	12999475|18012578	XP_035539015.1	287988		13605434|13615588	XP_018860193.1/1.51237e-137/PREDICTED: protein FAR1-RELATED SEQUENCE 5 [Juglans regia]	Q9SZL8/1e-26/FRS5_ARATH Protein FAR1-RELATED SEQUENCE 5 OS=Arabidopsis thaliana OX=3702 GN=FRS5 PE=1 SV=1	vra:111242705/6e-21/uncharacterized protein LOC111242705; K13963 serpin B	At4g38180/5e-27/[T] LSE0022 A FAR1 nuclear protein involved in phytochrome A signaling	A0A2I4HVM5/9e-137/A0A2I4HVM5_JUGRE protein FAR1-RELATED SEQUENCE 5 OS=Juglans regia OX=51240 GN=LOC109021916 PE=4 SV=1	SSF69989/6.28E-5/--	biological_process:GO:0006355//regulation of transcription, DNA-templated;
TDM	FarmCPU	139	112	XP_018822673.1	Chr12	14366715	14374936	15049456	15049456	1|1	15049456	3.67173e-06	C|T	T	0.0619469	-0.0997959	12999475|18012578	XP_018822673.1	674520	XP_018822673.1/0/PREDICTED: solute carrier family 35 member F1-like [Juglans regia]	Q5T1Q4/8e-81/S35F1_HUMAN Solute carrier family 35 member F1 OS=Homo sapiens OX=9606 GN=SLC35F1 PE=2 SV=2	jre:108992530/0.0/solute carrier family 35 member F1-like; K15287 solute carrier family 35, member F1/2	At3g59310/6e-155/[S] KOG2766 Predicted membrane protein	A0A2I4ETE1/0.0/A0A2I4ETE1_JUGRE solute carrier family 35 member F1-like OS=Juglans regia OX=51240 GN=LOC108992530 PE=4 SV=1	PTHR14233/1.2E-162/--	biological_process:GO:0006810//transport;cellular_component:GO:0016021//integral component of membrane;		Chr12	15049456	15049456	1|1	15049456	3.67173e-06	C|T	T	0.0619469	-0.0997959	12999475|18012578	XP_018822673.1	674520		14366715|14374936	XP_018822673.1/0/PREDICTED: solute carrier family 35 member F1-like [Juglans regia]	Q5T1Q4/8e-81/S35F1_HUMAN Solute carrier family 35 member F1 OS=Homo sapiens OX=9606 GN=SLC35F1 PE=2 SV=2	jre:108992530/0.0/solute carrier family 35 member F1-like; K15287 solute carrier family 35, member F1/2	At3g59310/6e-155/[S] KOG2766 Predicted membrane protein	A0A2I4ETE1/0.0/A0A2I4ETE1_JUGRE solute carrier family 35 member F1-like OS=Juglans regia OX=51240 GN=LOC108992530 PE=4 SV=1	PTHR14233/1.2E-162/--	biological_process:GO:0006810//transport;cellular_component:GO:0016021//integral component of membrane;
TDM	FarmCPU	139	113	XP_018854673.1	Chr12	14905988	14907341	15049456	15049456	1|1	15049456	3.67173e-06	C|T	T	0.0619469	-0.0997959	12999475|18012578	XP_018854673.1	142115	XP_018854673.1/0/PREDICTED: galactolipase DONGLE, chloroplastic-like [Juglans regia] &gt;XP_018818289.1 PREDICTED: galactolipase DONGLE, chloroplastic-like [Juglans regia]	Q9MA46/0.0/PLA12_ARATH Galactolipase DONGLE, chloroplastic OS=Arabidopsis thaliana OX=3702 GN=DGL PE=1 SV=1	pda:103718278/8e-83/phospholipase A(1) DAD1, chloroplastic-like; K16818 phospholipase A1 [EC:3.1.1.32]	At1g05800_1/0.0/[I] KOG4569 Predicted lipase	A0A2I4HEU0/0.0/A0A2I4HEU0_JUGRE galactolipase DONGLE, chloroplastic-like OS=Juglans regia OX=51240 GN=LOC109016755 PE=4 SV=1	PTHR31403:SF4/5.6E-215/--	NA		Chr12	15049456	15049456	1|1	15049456	3.67173e-06	C|T	T	0.0619469	-0.0997959	12999475|18012578	XP_018854673.1	142115		14905988|14907341	XP_018854673.1/0/PREDICTED: galactolipase DONGLE, chloroplastic-like [Juglans regia] &gt;XP_018818289.1 PREDICTED: galactolipase DONGLE, chloroplastic-like [Juglans regia]	Q9MA46/0.0/PLA12_ARATH Galactolipase DONGLE, chloroplastic OS=Arabidopsis thaliana OX=3702 GN=DGL PE=1 SV=1	pda:103718278/8e-83/phospholipase A(1) DAD1, chloroplastic-like; K16818 phospholipase A1 [EC:3.1.1.32]	At1g05800_1/0.0/[I] KOG4569 Predicted lipase	A0A2I4HEU0/0.0/A0A2I4HEU0_JUGRE galactolipase DONGLE, chloroplastic-like OS=Juglans regia OX=51240 GN=LOC109016755 PE=4 SV=1	PTHR31403:SF4/5.6E-215/--	NA
TDM	FarmCPU	139	114	XP_018824413.1	Chr12	15677962	15679456	15049456	15049456	1|1	15049456	3.67173e-06	C|T	T	0.0619469	-0.0997959	12999475|18012578	XP_018824413.1	628506	XP_018824413.1/0/PREDICTED: UDP-glycosyltransferase 92A1-like [Juglans regia]	Q9LXV0/4e-133/U92A1_ARATH UDP-glycosyltransferase 92A1 OS=Arabidopsis thaliana OX=3702 GN=UGT92A1 PE=2 SV=1	sind:105161338/4e-85/UDP-glycosyltransferase 73C3-like; K13496 UDP-glucosyl transferase 73C [EC:2.4.1.-]	At5g12890/2e-133/[GC] KOG1192 UDP-glucuronosyl and UDP-glucosyl transferase	A0A2I4EYD8/0.0/A0A2I4EYD8_JUGRE Glycosyltransferase OS=Juglans regia OX=51240 GN=LOC108993834 PE=3 SV=1	SSF53756/2.59E-106/--	NA		Chr12	15049456	15049456	1|1	15049456	3.67173e-06	C|T	T	0.0619469	-0.0997959	12999475|18012578	XP_018824413.1	628506		15677962|15679456	XP_018824413.1/0/PREDICTED: UDP-glycosyltransferase 92A1-like [Juglans regia]	Q9LXV0/4e-133/U92A1_ARATH UDP-glycosyltransferase 92A1 OS=Arabidopsis thaliana OX=3702 GN=UGT92A1 PE=2 SV=1	sind:105161338/4e-85/UDP-glycosyltransferase 73C3-like; K13496 UDP-glucosyl transferase 73C [EC:2.4.1.-]	At5g12890/2e-133/[GC] KOG1192 UDP-glucuronosyl and UDP-glucosyl transferase	A0A2I4EYD8/0.0/A0A2I4EYD8_JUGRE Glycosyltransferase OS=Juglans regia OX=51240 GN=LOC108993834 PE=3 SV=1	SSF53756/2.59E-106/--	NA
TDM	FarmCPU	139	115	XP_018824427.1	Chr12	15966608	15988369	15049456	15049456	1|1	15049456	3.67173e-06	C|T	T	0.0619469	-0.0997959	12999475|18012578	XP_018824427.1	917152	XP_018824427.1/0/PREDICTED: importin beta-like SAD2 isoform X4 [Juglans regia]	F4IRR2/0.0/SAD2_ARATH Importin beta-like SAD2 OS=Arabidopsis thaliana OX=3702 GN=SAD2 PE=1 SV=1	jre:108993848/0.0/importin beta-like SAD2 isoform X1; K20223 importin-7	At3g59020/0.0/[YU] KOG1991 Nuclear transport receptor RANBP7/RANBP8 (importin beta superfamily)	A0A2I4EYF6/0.0/A0A2I4EYF6_JUGRE importin beta-like SAD2 isoform X4 OS=Juglans regia OX=51240 GN=LOC108993848 PE=4 SV=1	SM00913/3.1E-9/--	NA		Chr12	15049456	15049456	1|1	15049456	3.67173e-06	C|T	T	0.0619469	-0.0997959	12999475|18012578	XP_018824427.1	917152		15966608|15988369	XP_018824427.1/0/PREDICTED: importin beta-like SAD2 isoform X4 [Juglans regia]	F4IRR2/0.0/SAD2_ARATH Importin beta-like SAD2 OS=Arabidopsis thaliana OX=3702 GN=SAD2 PE=1 SV=1	jre:108993848/0.0/importin beta-like SAD2 isoform X1; K20223 importin-7	At3g59020/0.0/[YU] KOG1991 Nuclear transport receptor RANBP7/RANBP8 (importin beta superfamily)	A0A2I4EYF6/0.0/A0A2I4EYF6_JUGRE importin beta-like SAD2 isoform X4 OS=Juglans regia OX=51240 GN=LOC108993848 PE=4 SV=1	SM00913/3.1E-9/--	NA
TDM	FarmCPU	139	116	XP_018852957.1	Chr14	3148775	3150455	4118043	4118043	1|1	4118043	3.97955e-06	A|C	C	0.5	-0.246	2204028|4750373	XP_018852957.1	967588	XP_018852957.1/0/PREDICTED: cysteine-rich repeat secretory protein 15 [Juglans regia]	Q6NKQ9/8e-117/PDLP8_ARATH Plasmodesmata-located protein 8 OS=Arabidopsis thaliana OX=3702 GN=PDLP8 PE=1 SV=1	lja:Lj3g3v1855390.1/7e-23/Lj3g3v1855390.1; -; K04733 interleukin-1 receptor-associated kinase 4 [EC:2.7.11.1]	At3g60720/6e-98/[S] LSE0013 A Uncharacterized protein	A0A2I4H9Z6/0.0/A0A2I4H9Z6_JUGRE cysteine-rich repeat secretory protein 15 OS=Juglans regia OX=51240 GN=LOC109014923 PE=4 SV=1	PTHR32080/4.5E-141/--	NA		Chr14	4118043	4118043	1|1	4118043	3.97955e-06	A|C	C	0.5	-0.246	2204028|4750373	XP_018852957.1	967588		3148775|3150455	XP_018852957.1/0/PREDICTED: cysteine-rich repeat secretory protein 15 [Juglans regia]	Q6NKQ9/8e-117/PDLP8_ARATH Plasmodesmata-located protein 8 OS=Arabidopsis thaliana OX=3702 GN=PDLP8 PE=1 SV=1	lja:Lj3g3v1855390.1/7e-23/Lj3g3v1855390.1; -; K04733 interleukin-1 receptor-associated kinase 4 [EC:2.7.11.1]	At3g60720/6e-98/[S] LSE0013 A Uncharacterized protein	A0A2I4H9Z6/0.0/A0A2I4H9Z6_JUGRE cysteine-rich repeat secretory protein 15 OS=Juglans regia OX=51240 GN=LOC109014923 PE=4 SV=1	PTHR32080/4.5E-141/--	NA
TDM	FarmCPU	139	117	XP_018853635.1	Chr14	3227791	3232620	4118043	4118043	1|1	4118043	3.97955e-06	A|C	C	0.5	-0.246	2204028|4750373	XP_018853635.1	885423	XP_018853635.1/0/PREDICTED: glycosyltransferase family protein 64 protein C5 [Juglans regia]	Q84WB7/0.0/GINT1_ARATH Glucosamine inositolphosphorylceramide transferase 1 OS=Arabidopsis thaliana OX=3702 GN=GINT1 PE=2 SV=1	lja:Lj2g3v2714440.1/1e-28/Lj2g3v2714440.1; -; K02367 glucuronyl/N-acetylglucosaminyl transferase EXT2 [EC:2.4.1.224 2.4.1.225]	At5g04500/0.0/[GMW] KOG1022 Acetylglucosaminyltransferase EXT2/exostosin 2	A0A2I4HBV6/0.0/A0A2I4HBV6_JUGRE glycosyltransferase family protein 64 protein C5 OS=Juglans regia OX=51240 GN=LOC109015621 PE=4 SV=1	PF09258/1.2E-62/Glycosyl transferase family 64 domain	NA		Chr14	4118043	4118043	1|1	4118043	3.97955e-06	A|C	C	0.5	-0.246	2204028|4750373	XP_018853635.1	885423		3227791|3232620	XP_018853635.1/0/PREDICTED: glycosyltransferase family protein 64 protein C5 [Juglans regia]	Q84WB7/0.0/GINT1_ARATH Glucosamine inositolphosphorylceramide transferase 1 OS=Arabidopsis thaliana OX=3702 GN=GINT1 PE=2 SV=1	lja:Lj2g3v2714440.1/1e-28/Lj2g3v2714440.1; -; K02367 glucuronyl/N-acetylglucosaminyl transferase EXT2 [EC:2.4.1.224 2.4.1.225]	At5g04500/0.0/[GMW] KOG1022 Acetylglucosaminyltransferase EXT2/exostosin 2	A0A2I4HBV6/0.0/A0A2I4HBV6_JUGRE glycosyltransferase family protein 64 protein C5 OS=Juglans regia OX=51240 GN=LOC109015621 PE=4 SV=1	PF09258/1.2E-62/Glycosyl transferase family 64 domain	NA
TDM	FarmCPU	139	118	XP_018853611.1	Chr14	3248664	3248922	4118043	4118043	1|1	4118043	3.97955e-06	A|C	C	0.5	-0.246	2204028|4750373	XP_018853611.1	869121	XP_018853611.1/4.06376e-53/PREDICTED: uncharacterized protein LOC109015596 [Juglans regia]	NA	NA	NA	A0A2I4HBT2/2e-52/A0A2I4HBT2_JUGRE uncharacterized protein LOC109015596 OS=Juglans regia OX=51240 GN=LOC109015596 PE=4 SV=1	PTHR34268:SF2/9.9E-32/--	cellular_component:GO:0016021//integral component of membrane;		Chr14	4118043	4118043	1|1	4118043	3.97955e-06	A|C	C	0.5	-0.246	2204028|4750373	XP_018853611.1	869121		3248664|3248922	XP_018853611.1/4.06376e-53/PREDICTED: uncharacterized protein LOC109015596 [Juglans regia]	NA	NA	NA	A0A2I4HBT2/2e-52/A0A2I4HBT2_JUGRE uncharacterized protein LOC109015596 OS=Juglans regia OX=51240 GN=LOC109015596 PE=4 SV=1	PTHR34268:SF2/9.9E-32/--	cellular_component:GO:0016021//integral component of membrane;
TDM	FarmCPU	139	119	XP_018853470.1	Chr14	3371165	3371477	4118043	4118043	1|1	4118043	3.97955e-06	A|C	C	0.5	-0.246	2204028|4750373	XP_018853470.1	746566	XP_018853455.1/4.25635e-71/PREDICTED: uncharacterized protein LOC109015439 [Juglans regia] &gt;XP_018853462.1 PREDICTED: uncharacterized protein LOC109015439 [Juglans regia] &gt;XP_018853470.1 PREDICTED: uncharacterized protein LOC109015439 [Juglans regia]	P05716/9e-48/RT14_VICFA Ribosomal protein S14, mitochondrial OS=Vicia faba OX=3906 GN=RPS14 PE=3 SV=2	jre:109015439/8e-72/uncharacterized protein LOC109015439; K02954 small subunit ribosomal protein S14	At2g34520_2/3e-32/[J] KOG1741 Mitochondrial/chloroplast ribosomal protein S14/S29	A0A2I4HBF4/3e-70/A0A2I4HBF4_JUGRE uncharacterized protein LOC109015439 OS=Juglans regia OX=51240 GN=LOC109015439 PE=4 SV=1	G3DSA:4.10.830.10/8.8E-24/--	NA		Chr14	4118043	4118043	1|1	4118043	3.97955e-06	A|C	C	0.5	-0.246	2204028|4750373	XP_018853470.1	746566		3371165|3371477	XP_018853455.1/4.25635e-71/PREDICTED: uncharacterized protein LOC109015439 [Juglans regia] &gt;XP_018853462.1 PREDICTED: uncharacterized protein LOC109015439 [Juglans regia] &gt;XP_018853470.1 PREDICTED: uncharacterized protein LOC109015439 [Juglans regia]	P05716/9e-48/RT14_VICFA Ribosomal protein S14, mitochondrial OS=Vicia faba OX=3906 GN=RPS14 PE=3 SV=2	jre:109015439/8e-72/uncharacterized protein LOC109015439; K02954 small subunit ribosomal protein S14	At2g34520_2/3e-32/[J] KOG1741 Mitochondrial/chloroplast ribosomal protein S14/S29	A0A2I4HBF4/3e-70/A0A2I4HBF4_JUGRE uncharacterized protein LOC109015439 OS=Juglans regia OX=51240 GN=LOC109015439 PE=4 SV=1	G3DSA:4.10.830.10/8.8E-24/--	NA
TDM	FarmCPU	139	120	XP_018852933.1	Chr14	3433140	3434496	4118043	4118043	1|1	4118043	3.97955e-06	A|C	C	0.5	-0.246	2204028|4750373	XP_018852933.1	683547	XP_018852933.1/0/PREDICTED: beta-D-glucosyl crocetin beta-1,6-glucosyltransferase-like [Juglans regia]	A0A0A6ZFY4/0.0/UGT29_PANGI UDP-glucosyltransferase 29 OS=Panax ginseng OX=4054 GN=UGT29 PE=1 SV=1	vvi:100244875/4e-172/flavanone 7-O-glucoside 2''-O-beta-L-rhamnosyltransferase; K13080 flavanone 7-O-glucoside 2''-O-beta-L-rhamnosyltransferase [EC:2.4.1.236]	At5g49690/3e-79/[GC] KOG1192 UDP-glucuronosyl and UDP-glucosyl transferase	A0A2I4H9W9/0.0/A0A2I4H9W9_JUGRE beta-D-glucosyl crocetin beta-1,6-glucosyltransferase-like OS=Juglans regia OX=51240 GN=LOC109014894 PE=4 SV=1	G3DSA:3.40.50.2000/6.9E-64/--	biological_process:GO:0008152//metabolic process;cellular_component:GO:0043231//intracellular membrane-bounded organelle;molecular_function:GO:0080043//quercetin 3-O-glucosyltransferase activity;GO:0080044//quercetin 7-O-glucosyltransferase activity;		Chr14	4118043	4118043	1|1	4118043	3.97955e-06	A|C	C	0.5	-0.246	2204028|4750373	XP_018852933.1	683547		3433140|3434496	XP_018852933.1/0/PREDICTED: beta-D-glucosyl crocetin beta-1,6-glucosyltransferase-like [Juglans regia]	A0A0A6ZFY4/0.0/UGT29_PANGI UDP-glucosyltransferase 29 OS=Panax ginseng OX=4054 GN=UGT29 PE=1 SV=1	vvi:100244875/4e-172/flavanone 7-O-glucoside 2''-O-beta-L-rhamnosyltransferase; K13080 flavanone 7-O-glucoside 2''-O-beta-L-rhamnosyltransferase [EC:2.4.1.236]	At5g49690/3e-79/[GC] KOG1192 UDP-glucuronosyl and UDP-glucosyl transferase	A0A2I4H9W9/0.0/A0A2I4H9W9_JUGRE beta-D-glucosyl crocetin beta-1,6-glucosyltransferase-like OS=Juglans regia OX=51240 GN=LOC109014894 PE=4 SV=1	G3DSA:3.40.50.2000/6.9E-64/--	biological_process:GO:0008152//metabolic process;cellular_component:GO:0043231//intracellular membrane-bounded organelle;molecular_function:GO:0080043//quercetin 3-O-glucosyltransferase activity;GO:0080044//quercetin 7-O-glucosyltransferase activity;
TDM	FarmCPU	139	121	XP_035541389.1	Chr14	3506131	3512667	4118043	4118043	1|1	4118043	3.97955e-06	A|C	C	0.5	-0.246	2204028|4750373	XP_035541389.1	605376	XP_018851786.1/4.08317e-148/PREDICTED: nifU-like protein 4, mitochondrial [Juglans regia]	Q9LIG6/1e-127/NIFU4_ARATH NifU-like protein 4, mitochondrial OS=Arabidopsis thaliana OX=3702 GN=NIFU4 PE=2 SV=1	jre:109013962/8e-149/nifU-like protein 4, mitochondrial; K22074 NFU1 iron-sulfur cluster scaffold homolog, mitochondrial	At3g20970/5e-128/[O] KOG2358 NifU-like domain-containing proteins	A0A2I4H6L4/2e-147/A0A2I4H6L4_JUGRE nifU-like protein 4, mitochondrial OS=Juglans regia OX=51240 GN=LOC109013962 PE=4 SV=1	SM00932/3.4E-46/--	biological_process:GO:0016226//iron-sulfur cluster assembly;molecular_function:GO:0005506//iron ion binding;GO:0051536//iron-sulfur cluster binding;		Chr14	4118043	4118043	1|1	4118043	3.97955e-06	A|C	C	0.5	-0.246	2204028|4750373	XP_035541389.1	605376		3506131|3512667	XP_018851786.1/4.08317e-148/PREDICTED: nifU-like protein 4, mitochondrial [Juglans regia]	Q9LIG6/1e-127/NIFU4_ARATH NifU-like protein 4, mitochondrial OS=Arabidopsis thaliana OX=3702 GN=NIFU4 PE=2 SV=1	jre:109013962/8e-149/nifU-like protein 4, mitochondrial; K22074 NFU1 iron-sulfur cluster scaffold homolog, mitochondrial	At3g20970/5e-128/[O] KOG2358 NifU-like domain-containing proteins	A0A2I4H6L4/2e-147/A0A2I4H6L4_JUGRE nifU-like protein 4, mitochondrial OS=Juglans regia OX=51240 GN=LOC109013962 PE=4 SV=1	SM00932/3.4E-46/--	biological_process:GO:0016226//iron-sulfur cluster assembly;molecular_function:GO:0005506//iron ion binding;GO:0051536//iron-sulfur cluster binding;
TDM	FarmCPU	139	122	XP_018851797.2	Chr14	3552954	3570055	4118043	4118043	1|1	4118043	3.97955e-06	A|C	C	0.5	-0.246	2204028|4750373	XP_018851797.2	547988	XP_018851797.1/0/PREDICTED: uncharacterized protein LOC109013967 isoform X4 [Juglans regia]	NA	ccav:112506147/1e-13/putative tRNA (cytidine(32)/guanosine(34)-2'-O)-methyltransferase; K14864 tRNA (cytidine32/guanosine34-2'-O)-methyltransferase [EC:2.1.1.205]	NA	A0A2I4H6M5/0.0/A0A2I4H6M5_JUGRE uncharacterized protein LOC109013967 isoform X4 OS=Juglans regia OX=51240 GN=LOC109013967 PE=4 SV=1	PTHR31115/0.0/--	NA		Chr14	4118043	4118043	1|1	4118043	3.97955e-06	A|C	C	0.5	-0.246	2204028|4750373	XP_018851797.2	547988		3552954|3570055	XP_018851797.1/0/PREDICTED: uncharacterized protein LOC109013967 isoform X4 [Juglans regia]	NA	ccav:112506147/1e-13/putative tRNA (cytidine(32)/guanosine(34)-2'-O)-methyltransferase; K14864 tRNA (cytidine32/guanosine34-2'-O)-methyltransferase [EC:2.1.1.205]	NA	A0A2I4H6M5/0.0/A0A2I4H6M5_JUGRE uncharacterized protein LOC109013967 isoform X4 OS=Juglans regia OX=51240 GN=LOC109013967 PE=4 SV=1	PTHR31115/0.0/--	NA
TDM	FarmCPU	139	123	XP_018851799.2	Chr14	3573209	3585171	4118043	4118043	1|1	4118043	3.97955e-06	A|C	C	0.5	-0.246	2204028|4750373	XP_018851799.2	532872	XP_018851799.1/0/PREDICTED: ACT domain-containing protein ACR12 [Juglans regia]	Q9LZ23/1e-133/ACR12_ARATH ACT domain-containing protein ACR12 OS=Arabidopsis thaliana OX=3702 GN=ACR12 PE=2 SV=1	mng:MNEG_1379/1e-42/alpha-1,2-mannosyltransferase; K03844 alpha-1,2-mannosyltransferase [EC:2.4.1.131]	At5g04740/4e-134/[R] LSE0441 A ACT domain	A0A2I4H6M3/0.0/A0A2I4H6M3_JUGRE ACT domain-containing protein ACR12 OS=Juglans regia OX=51240 GN=LOC109013970 PE=4 SV=1	PS51671/10.012/ACT domain profile.	cellular_component:GO:0009535//chloroplast thylakoid membrane;GO:0009570//chloroplast stroma;		Chr14	4118043	4118043	1|1	4118043	3.97955e-06	A|C	C	0.5	-0.246	2204028|4750373	XP_018851799.2	532872		3573209|3585171	XP_018851799.1/0/PREDICTED: ACT domain-containing protein ACR12 [Juglans regia]	Q9LZ23/1e-133/ACR12_ARATH ACT domain-containing protein ACR12 OS=Arabidopsis thaliana OX=3702 GN=ACR12 PE=2 SV=1	mng:MNEG_1379/1e-42/alpha-1,2-mannosyltransferase; K03844 alpha-1,2-mannosyltransferase [EC:2.4.1.131]	At5g04740/4e-134/[R] LSE0441 A ACT domain	A0A2I4H6M3/0.0/A0A2I4H6M3_JUGRE ACT domain-containing protein ACR12 OS=Juglans regia OX=51240 GN=LOC109013970 PE=4 SV=1	PS51671/10.012/ACT domain profile.	cellular_component:GO:0009535//chloroplast thylakoid membrane;GO:0009570//chloroplast stroma;
TDM	FarmCPU	139	124	XP_035541115.1	Chr14	3573281	3585171	4118043	4118043	1|1	4118043	3.97955e-06	A|C	C	0.5	-0.246	2204028|4750373	XP_035541115.1	532872	XP_018851799.1/0/PREDICTED: ACT domain-containing protein ACR12 [Juglans regia]	Q9LZ23/5e-128/ACR12_ARATH ACT domain-containing protein ACR12 OS=Arabidopsis thaliana OX=3702 GN=ACR12 PE=2 SV=1	mng:MNEG_1379/2e-37/alpha-1,2-mannosyltransferase; K03844 alpha-1,2-mannosyltransferase [EC:2.4.1.131]	At5g04740/2e-128/[R] LSE0441 A ACT domain	A0A2I4H6M3/0.0/A0A2I4H6M3_JUGRE ACT domain-containing protein ACR12 OS=Juglans regia OX=51240 GN=LOC109013970 PE=4 SV=1	PTHR31096:SF41/2.9E-140/--	cellular_component:GO:0009535//chloroplast thylakoid membrane;GO:0009570//chloroplast stroma;		Chr14	4118043	4118043	1|1	4118043	3.97955e-06	A|C	C	0.5	-0.246	2204028|4750373	XP_035541115.1	532872		3573281|3585171	XP_018851799.1/0/PREDICTED: ACT domain-containing protein ACR12 [Juglans regia]	Q9LZ23/5e-128/ACR12_ARATH ACT domain-containing protein ACR12 OS=Arabidopsis thaliana OX=3702 GN=ACR12 PE=2 SV=1	mng:MNEG_1379/2e-37/alpha-1,2-mannosyltransferase; K03844 alpha-1,2-mannosyltransferase [EC:2.4.1.131]	At5g04740/2e-128/[R] LSE0441 A ACT domain	A0A2I4H6M3/0.0/A0A2I4H6M3_JUGRE ACT domain-containing protein ACR12 OS=Juglans regia OX=51240 GN=LOC109013970 PE=4 SV=1	PTHR31096:SF41/2.9E-140/--	cellular_component:GO:0009535//chloroplast thylakoid membrane;GO:0009570//chloroplast stroma;
TDM	FarmCPU	139	125	XP_035541116.1	Chr14	3588109	3588751	4118043	4118043	1|1	4118043	3.97955e-06	A|C	C	0.5	-0.246	2204028|4750373	XP_035541116.1	529292	XP_018851800.1/1.39878e-154/PREDICTED: germin-like protein subfamily 3 member 2 [Juglans regia]	Q9SR72/8e-87/GL32_ARATH Germin-like protein subfamily 3 member 2 OS=Arabidopsis thaliana OX=3702 GN=At3g10080 PE=2 SV=1	NA	At3g10080/3e-87/[V] LSE0346 A Germin/oxalate oxidase	A0A2I4H6N1/9e-154/A0A2I4H6N1_JUGRE Germin-like protein OS=Juglans regia OX=51240 GN=LOC109013971 PE=3 SV=1	G3DSA:2.60.120.10/4.6E-68/--	NA		Chr14	4118043	4118043	1|1	4118043	3.97955e-06	A|C	C	0.5	-0.246	2204028|4750373	XP_035541116.1	529292		3588109|3588751	XP_018851800.1/1.39878e-154/PREDICTED: germin-like protein subfamily 3 member 2 [Juglans regia]	Q9SR72/8e-87/GL32_ARATH Germin-like protein subfamily 3 member 2 OS=Arabidopsis thaliana OX=3702 GN=At3g10080 PE=2 SV=1	NA	At3g10080/3e-87/[V] LSE0346 A Germin/oxalate oxidase	A0A2I4H6N1/9e-154/A0A2I4H6N1_JUGRE Germin-like protein OS=Juglans regia OX=51240 GN=LOC109013971 PE=3 SV=1	G3DSA:2.60.120.10/4.6E-68/--	NA
TDM	FarmCPU	139	126	XP_018851798.1	Chr14	3590031	3592040	4118043	4118043	1|1	4118043	3.97955e-06	A|C	C	0.5	-0.246	2204028|4750373	XP_018851798.1	526003	XP_018842581.1/0/PREDICTED: protein trichome birefringence-like 36 [Juglans regia] &gt;XP_018846050.1 PREDICTED: protein trichome birefringence-like 36 [Juglans regia] &gt;XP_018851798.1 PREDICTED: protein trichome birefringence-like 36 [Juglans regia]	Q940H3/1e-179/TBL36_ARATH Protein trichome birefringence-like 36 OS=Arabidopsis thaliana OX=3702 GN=TBL36 PE=2 SV=1	NA	At3g54260/2e-171/[S] LSE0451 A Uncharacterized protein	A0A2I4GQ80/0.0/A0A2I4GQ80_JUGRE protein trichome birefringence-like 36 OS=Juglans regia OX=51240 GN=LOC109009860 PE=4 SV=1	PTHR32285:SF52/9.8E-217/--	NA		Chr14	4118043	4118043	1|1	4118043	3.97955e-06	A|C	C	0.5	-0.246	2204028|4750373	XP_018851798.1	526003		3590031|3592040	XP_018842581.1/0/PREDICTED: protein trichome birefringence-like 36 [Juglans regia] &gt;XP_018846050.1 PREDICTED: protein trichome birefringence-like 36 [Juglans regia] &gt;XP_018851798.1 PREDICTED: protein trichome birefringence-like 36 [Juglans regia]	Q940H3/1e-179/TBL36_ARATH Protein trichome birefringence-like 36 OS=Arabidopsis thaliana OX=3702 GN=TBL36 PE=2 SV=1	NA	At3g54260/2e-171/[S] LSE0451 A Uncharacterized protein	A0A2I4GQ80/0.0/A0A2I4GQ80_JUGRE protein trichome birefringence-like 36 OS=Juglans regia OX=51240 GN=LOC109009860 PE=4 SV=1	PTHR32285:SF52/9.8E-217/--	NA
TDM	FarmCPU	139	127	XP_018842584.1	Chr14	3631484	3634303	4118043	4118043	1|1	4118043	3.97955e-06	A|C	C	0.5	-0.246	2204028|4750373	XP_018842584.1	483740	XP_018842584.1/0/PREDICTED: pentatricopeptide repeat-containing protein At4g18975, chloroplastic [Juglans regia]	Q2V3H0/1e-41/PP322_ARATH Pentatricopeptide repeat-containing protein At4g18975, chloroplastic OS=Arabidopsis thaliana OX=3702 GN=At4g18975 PE=2 SV=2	egu:105046210/4e-96/uncharacterized protein LOC105046210; K20858 calcium uniporter protein, mitochondrial	NA	A0A2I4GFA9/0.0/A0A2I4GFA9_JUGRE pentatricopeptide repeat-containing protein At4g18975, chloroplastic OS=Juglans regia OX=51240 GN=LOC109007381 PE=4 SV=1	G3DSA:1.25.40.10/8.9E-9/--	NA		Chr14	4118043	4118043	1|1	4118043	3.97955e-06	A|C	C	0.5	-0.246	2204028|4750373	XP_018842584.1	483740		3631484|3634303	XP_018842584.1/0/PREDICTED: pentatricopeptide repeat-containing protein At4g18975, chloroplastic [Juglans regia]	Q2V3H0/1e-41/PP322_ARATH Pentatricopeptide repeat-containing protein At4g18975, chloroplastic OS=Arabidopsis thaliana OX=3702 GN=At4g18975 PE=2 SV=2	egu:105046210/4e-96/uncharacterized protein LOC105046210; K20858 calcium uniporter protein, mitochondrial	NA	A0A2I4GFA9/0.0/A0A2I4GFA9_JUGRE pentatricopeptide repeat-containing protein At4g18975, chloroplastic OS=Juglans regia OX=51240 GN=LOC109007381 PE=4 SV=1	G3DSA:1.25.40.10/8.9E-9/--	NA
TDM	FarmCPU	139	128	XP_018842585.1	Chr14	3642128	3642596	4118043	4118043	1|1	4118043	3.97955e-06	A|C	C	0.5	-0.246	2204028|4750373	XP_018842585.1	475447	XP_018842585.1/6.35032e-111/PREDICTED: ferredoxin, root R-B2-like [Juglans regia]	P27788/7e-68/FER3_MAIZE Ferredoxin-3, chloroplastic OS=Zea mays OX=4577 GN=FDX3 PE=1 SV=1	jre:109007382/1e-111/ferredoxin, root R-B2-like; K02639 ferredoxin	NA	A0A2I4GFC0/4e-110/A0A2I4GFC0_JUGRE Ferredoxin OS=Juglans regia OX=51240 GN=LOC109007382 PE=3 SV=1	G3DSA:3.10.20.30/5.7E-31/--	biological_process:GO:0022900//electron transport chain;cellular_component:GO:0009507//chloroplast;molecular_function:GO:0009055//electron transfer activity;GO:0046872//metal ion binding;GO:0051537//2 iron, 2 sulfur cluster binding;		Chr14	4118043	4118043	1|1	4118043	3.97955e-06	A|C	C	0.5	-0.246	2204028|4750373	XP_018842585.1	475447		3642128|3642596	XP_018842585.1/6.35032e-111/PREDICTED: ferredoxin, root R-B2-like [Juglans regia]	P27788/7e-68/FER3_MAIZE Ferredoxin-3, chloroplastic OS=Zea mays OX=4577 GN=FDX3 PE=1 SV=1	jre:109007382/1e-111/ferredoxin, root R-B2-like; K02639 ferredoxin	NA	A0A2I4GFC0/4e-110/A0A2I4GFC0_JUGRE Ferredoxin OS=Juglans regia OX=51240 GN=LOC109007382 PE=3 SV=1	G3DSA:3.10.20.30/5.7E-31/--	biological_process:GO:0022900//electron transport chain;cellular_component:GO:0009507//chloroplast;molecular_function:GO:0009055//electron transfer activity;GO:0046872//metal ion binding;GO:0051537//2 iron, 2 sulfur cluster binding;
TDM	FarmCPU	139	129	XP_018842588.1	Chr14	3643935	3651180	4118043	4118043	1|1	4118043	3.97955e-06	A|C	C	0.5	-0.246	2204028|4750373	XP_018842588.1	466863	XP_018842588.1/0/PREDICTED: probable sodium/metabolite cotransporter BASS4, chloroplastic [Juglans regia]	F4IZC4/1e-156/BASS4_ARATH Probable sodium/metabolite cotransporter BASS4, chloroplastic OS=Arabidopsis thaliana OX=3702 GN=BASS4 PE=3 SV=1	jre:109007384/0.0/probable sodium/metabolite cotransporter BASS4, chloroplastic; K14347 solute carrier family 10 (sodium/bile acid cotransporter), member 7	At1g78560/5e-06/[P] KOG2718 Na+-bile acid cotransporter	A0A2I4GFB2/0.0/A0A2I4GFB2_JUGRE probable sodium/metabolite cotransporter BASS4, chloroplastic OS=Juglans regia OX=51240 GN=LOC109007384 PE=4 SV=1	PTHR18640:SF9/1.6E-134/--	NA		Chr14	4118043	4118043	1|1	4118043	3.97955e-06	A|C	C	0.5	-0.246	2204028|4750373	XP_018842588.1	466863		3643935|3651180	XP_018842588.1/0/PREDICTED: probable sodium/metabolite cotransporter BASS4, chloroplastic [Juglans regia]	F4IZC4/1e-156/BASS4_ARATH Probable sodium/metabolite cotransporter BASS4, chloroplastic OS=Arabidopsis thaliana OX=3702 GN=BASS4 PE=3 SV=1	jre:109007384/0.0/probable sodium/metabolite cotransporter BASS4, chloroplastic; K14347 solute carrier family 10 (sodium/bile acid cotransporter), member 7	At1g78560/5e-06/[P] KOG2718 Na+-bile acid cotransporter	A0A2I4GFB2/0.0/A0A2I4GFB2_JUGRE probable sodium/metabolite cotransporter BASS4, chloroplastic OS=Juglans regia OX=51240 GN=LOC109007384 PE=4 SV=1	PTHR18640:SF9/1.6E-134/--	NA
TDM	FarmCPU	139	130	XP_018844189.1	Chr14	4634096	4635659	4118043	4118043	1|1	4118043	3.97955e-06	A|C	C	0.5	-0.246	2204028|4750373	XP_018844189.1	516053	XP_018844189.1/5.04693e-110/PREDICTED: SKI/DACH domain-containing protein 1-like [Juglans regia]	NA	NA	NA	A0A2I4GJX1/3e-109/A0A2I4GJX1_JUGRE SKI/DACH domain-containing protein 1-like OS=Juglans regia OX=51240 GN=LOC109008525 PE=4 SV=1	NA	NA		Chr14	4118043	4118043	1|1	4118043	3.97955e-06	A|C	C	0.5	-0.246	2204028|4750373	XP_018844189.1	516053		4634096|4635659	XP_018844189.1/5.04693e-110/PREDICTED: SKI/DACH domain-containing protein 1-like [Juglans regia]	NA	NA	NA	A0A2I4GJX1/3e-109/A0A2I4GJX1_JUGRE SKI/DACH domain-containing protein 1-like OS=Juglans regia OX=51240 GN=LOC109008525 PE=4 SV=1	NA	NA
TDM	FarmCPU	139	131	XP_035542062.1	Chr16	441948	442590	748954	748954	1|1	748954	3.46546e-13	C|T	T	0.0530973	-0.132035	821|765205	XP_035542062.1	306364	XP_018859734.1/4.21171e-153/PREDICTED: uncharacterized protein LOC109021538 [Juglans regia]	NA	NA	NA	A0A2I4HUA4/3e-152/A0A2I4HUA4_JUGRE uncharacterized protein LOC109021538 OS=Juglans regia OX=51240 GN=LOC109021538 PE=4 SV=1	PTHR34212:SF1/1.1E-95/--	NA		Chr16	748954	748954	1|1	748954	3.46546e-13	C|T	T	0.0530973	-0.132035	821|765205	XP_035542062.1	306364		441948|442590	XP_018859734.1/4.21171e-153/PREDICTED: uncharacterized protein LOC109021538 [Juglans regia]	NA	NA	NA	A0A2I4HUA4/3e-152/A0A2I4HUA4_JUGRE uncharacterized protein LOC109021538 OS=Juglans regia OX=51240 GN=LOC109021538 PE=4 SV=1	PTHR34212:SF1/1.1E-95/--	NA
TDM	FarmCPU	139	132	XP_035542173.1	Chr16	5306913	5308599	5917480	5917480	1|1	5917480	6.03162e-06	C|T	T	0.0530973	-0.0766425	1988986|10492207	XP_035542173.1	608881	XP_018806873.1/0/PREDICTED: cytochrome P450 89A2-like [Juglans regia]	Q42602/0.0/C89A2_ARATH Cytochrome P450 89A2 OS=Arabidopsis thaliana OX=3702 GN=CYP89A2 PE=2 SV=2	mesc:110621157/0.0/cytochrome P450 89A2-like; K07409 cytochrome P450 family 1 subfamily A polypeptide 2 [EC:1.14.14.1]	At1g64940/0.0/[Q] KOG0156 Cytochrome P450 CYP2 subfamily	A0A2I4DIA5/0.0/A0A2I4DIA5_JUGRE cytochrome P450 89A2-like OS=Juglans regia OX=51240 GN=LOC108980414 PE=3 SV=1	PR00385/2.5E-9/P450 superfamily signature	cellular_component:GO:0016021//integral component of membrane;molecular_function:GO:0020037//heme binding;GO:0005506//iron ion binding;GO:0070330//aromatase activity;		Chr16	5917480	5917480	1|1	5917480	6.03162e-06	C|T	T	0.0530973	-0.0766425	1988986|10492207	XP_035542173.1	608881		5306913|5308599	XP_018806873.1/0/PREDICTED: cytochrome P450 89A2-like [Juglans regia]	Q42602/0.0/C89A2_ARATH Cytochrome P450 89A2 OS=Arabidopsis thaliana OX=3702 GN=CYP89A2 PE=2 SV=2	mesc:110621157/0.0/cytochrome P450 89A2-like; K07409 cytochrome P450 family 1 subfamily A polypeptide 2 [EC:1.14.14.1]	At1g64940/0.0/[Q] KOG0156 Cytochrome P450 CYP2 subfamily	A0A2I4DIA5/0.0/A0A2I4DIA5_JUGRE cytochrome P450 89A2-like OS=Juglans regia OX=51240 GN=LOC108980414 PE=3 SV=1	PR00385/2.5E-9/P450 superfamily signature	cellular_component:GO:0016021//integral component of membrane;molecular_function:GO:0020037//heme binding;GO:0005506//iron ion binding;GO:0070330//aromatase activity;
TDM	FarmCPU	139	133	XP_018806867.2	Chr16	5312914	5316019	5917480	5917480	1|1	5917480	6.03162e-06	C|T	T	0.0530973	-0.0766425	1988986|10492207	XP_018806867.2	601461	XP_018806867.1/0/PREDICTED: probable folate-biopterin transporter 7 [Juglans regia]	Q9XIQ7/0.0/FBT7_ARATH Probable folate-biopterin transporter 7 OS=Arabidopsis thaliana OX=3702 GN=At1g64890 PE=2 SV=1	NA	At1g64890/0.0/[R] LSE0411 A Predicted pteridine transporter	A0A2I4DIA0/0.0/A0A2I4DIA0_JUGRE probable folate-biopterin transporter 7 OS=Juglans regia OX=51240 GN=LOC108980412 PE=4 SV=1	PTHR31585:SF2/7.3E-214/--	biological_process:GO:0006810//transport;cellular_component:GO:0016021//integral component of membrane;		Chr16	5917480	5917480	1|1	5917480	6.03162e-06	C|T	T	0.0530973	-0.0766425	1988986|10492207	XP_018806867.2	601461		5312914|5316019	XP_018806867.1/0/PREDICTED: probable folate-biopterin transporter 7 [Juglans regia]	Q9XIQ7/0.0/FBT7_ARATH Probable folate-biopterin transporter 7 OS=Arabidopsis thaliana OX=3702 GN=At1g64890 PE=2 SV=1	NA	At1g64890/0.0/[R] LSE0411 A Predicted pteridine transporter	A0A2I4DIA0/0.0/A0A2I4DIA0_JUGRE probable folate-biopterin transporter 7 OS=Juglans regia OX=51240 GN=LOC108980412 PE=4 SV=1	PTHR31585:SF2/7.3E-214/--	biological_process:GO:0006810//transport;cellular_component:GO:0016021//integral component of membrane;
TDM	FarmCPU	139	134	XP_018842697.1	Chr16	6707444	6710001	5917480	5917480	1|1	5917480	6.03162e-06	C|T	T	0.0530973	-0.0766425	1988986|10492207	XP_018842697.1	789964	XP_018842697.1/0/PREDICTED: reticulocalbin-2 [Juglans regia]	Q7ZUC2/3e-15/CAB45_DANRE 45 kDa calcium-binding protein OS=Danio rerio OX=7955 GN=sdf4 PE=2 SV=1	sly:101259847/3e-111/reticulocalbin-1; K19934 calcium-binding protein	At4g27790/7e-107/[TU] KOG4223 Reticulocalbin, calumenin, DNA supercoiling factor, and related Ca2+-binding proteins of the CREC family (EF-Hand protein superfamily)	A0A2I4GFN1/0.0/A0A2I4GFN1_JUGRE reticulocalbin-2 OS=Juglans regia OX=51240 GN=LOC109007480 PE=4 SV=1	PS50222/9.771/EF-hand calcium-binding domain profile.	molecular_function:GO:0005509//calcium ion binding;		Chr16	5917480	5917480	1|1	5917480	6.03162e-06	C|T	T	0.0530973	-0.0766425	1988986|10492207	XP_018842697.1	789964		6707444|6710001	XP_018842697.1/0/PREDICTED: reticulocalbin-2 [Juglans regia]	Q7ZUC2/3e-15/CAB45_DANRE 45 kDa calcium-binding protein OS=Danio rerio OX=7955 GN=sdf4 PE=2 SV=1	sly:101259847/3e-111/reticulocalbin-1; K19934 calcium-binding protein	At4g27790/7e-107/[TU] KOG4223 Reticulocalbin, calumenin, DNA supercoiling factor, and related Ca2+-binding proteins of the CREC family (EF-Hand protein superfamily)	A0A2I4GFN1/0.0/A0A2I4GFN1_JUGRE reticulocalbin-2 OS=Juglans regia OX=51240 GN=LOC109007480 PE=4 SV=1	PS50222/9.771/EF-hand calcium-binding domain profile.	molecular_function:GO:0005509//calcium ion binding;
TDM	FarmCPU	139	135	XP_018842837.1	Chr16	6736904	6741574	5917480	5917480	1|1	5917480	6.03162e-06	C|T	T	0.0530973	-0.0766425	1988986|10492207	XP_018842837.1	819424	XP_018842837.1/2.7131e-159/PREDICTED: uncharacterized protein LOC109007567 [Juglans regia]	NA	jre:109007567/5e-160/uncharacterized protein LOC109007567; K02939 large subunit ribosomal protein L9	At5g53070/2e-88/[J] KOG4607 Mitochondrial ribosomal protein L9	A0A2I4GG23/2e-158/A0A2I4GG23_JUGRE uncharacterized protein LOC109007567 OS=Juglans regia OX=51240 GN=LOC109007567 PE=4 SV=1	SSF55658/7.5E-11/--	NA		Chr16	5917480	5917480	1|1	5917480	6.03162e-06	C|T	T	0.0530973	-0.0766425	1988986|10492207	XP_018842837.1	819424		6736904|6741574	XP_018842837.1/2.7131e-159/PREDICTED: uncharacterized protein LOC109007567 [Juglans regia]	NA	jre:109007567/5e-160/uncharacterized protein LOC109007567; K02939 large subunit ribosomal protein L9	At5g53070/2e-88/[J] KOG4607 Mitochondrial ribosomal protein L9	A0A2I4GG23/2e-158/A0A2I4GG23_JUGRE uncharacterized protein LOC109007567 OS=Juglans regia OX=51240 GN=LOC109007567 PE=4 SV=1	SSF55658/7.5E-11/--	NA
TDM	FarmCPU	139	136	XP_018842833.1	Chr16	6743448	6752278	5917480	5917480	1|1	5917480	6.03162e-06	C|T	T	0.0530973	-0.0766425	1988986|10492207	XP_018842833.1	825968	XP_018842830.1/0/PREDICTED: nephrocystin-3 isoform X1 [Juglans regia] &gt;XP_018842831.1 PREDICTED: nephrocystin-3 isoform X1 [Juglans regia] &gt;XP_018842832.1 PREDICTED: nephrocystin-3 isoform X1 [Juglans regia] &gt;XP_018842833.1 PREDICTED: nephrocystin-3 isoform X1 [Juglans regia]	Q7Z494/1e-15/NPHP3_HUMAN Nephrocystin-3 OS=Homo sapiens OX=9606 GN=NPHP3 PE=1 SV=1	mpp:MICPUCDRAFT_68394/3e-07/TRX_2.1; thioredoxin; K17609 nucleoredoxin [EC:1.8.1.8]	At5g53080/0.0/[Z] KOG1840 Kinesin light chain	A0A2I4GG11/0.0/A0A2I4GG11_JUGRE nephrocystin-3 isoform X1 OS=Juglans regia OX=51240 GN=LOC109007566 PE=4 SV=1	PF13374/9.6E-7/Tetratricopeptide repeat	NA		Chr16	5917480	5917480	1|1	5917480	6.03162e-06	C|T	T	0.0530973	-0.0766425	1988986|10492207	XP_018842833.1	825968		6743448|6752278	XP_018842830.1/0/PREDICTED: nephrocystin-3 isoform X1 [Juglans regia] &gt;XP_018842831.1 PREDICTED: nephrocystin-3 isoform X1 [Juglans regia] &gt;XP_018842832.1 PREDICTED: nephrocystin-3 isoform X1 [Juglans regia] &gt;XP_018842833.1 PREDICTED: nephrocystin-3 isoform X1 [Juglans regia]	Q7Z494/1e-15/NPHP3_HUMAN Nephrocystin-3 OS=Homo sapiens OX=9606 GN=NPHP3 PE=1 SV=1	mpp:MICPUCDRAFT_68394/3e-07/TRX_2.1; thioredoxin; K17609 nucleoredoxin [EC:1.8.1.8]	At5g53080/0.0/[Z] KOG1840 Kinesin light chain	A0A2I4GG11/0.0/A0A2I4GG11_JUGRE nephrocystin-3 isoform X1 OS=Juglans regia OX=51240 GN=LOC109007566 PE=4 SV=1	PF13374/9.6E-7/Tetratricopeptide repeat	NA
TDM	FarmCPU	139	137	XP_035542582.1	Chr16	6744550	6752278	5917480	5917480	1|1	5917480	6.03162e-06	C|T	T	0.0530973	-0.0766425	1988986|10492207	XP_035542582.1	827070	XP_018842830.1/0/PREDICTED: nephrocystin-3 isoform X1 [Juglans regia] &gt;XP_018842831.1 PREDICTED: nephrocystin-3 isoform X1 [Juglans regia] &gt;XP_018842832.1 PREDICTED: nephrocystin-3 isoform X1 [Juglans regia] &gt;XP_018842833.1 PREDICTED: nephrocystin-3 isoform X1 [Juglans regia]	Q7Z494/1e-15/NPHP3_HUMAN Nephrocystin-3 OS=Homo sapiens OX=9606 GN=NPHP3 PE=1 SV=1	mpp:MICPUCDRAFT_68394/4e-07/TRX_2.1; thioredoxin; K17609 nucleoredoxin [EC:1.8.1.8]	At5g53080/0.0/[Z] KOG1840 Kinesin light chain	A0A2I4GG11/0.0/A0A2I4GG11_JUGRE nephrocystin-3 isoform X1 OS=Juglans regia OX=51240 GN=LOC109007566 PE=4 SV=1	PS50005/8.172/TPR repeat profile.	NA		Chr16	5917480	5917480	1|1	5917480	6.03162e-06	C|T	T	0.0530973	-0.0766425	1988986|10492207	XP_035542582.1	827070		6744550|6752278	XP_018842830.1/0/PREDICTED: nephrocystin-3 isoform X1 [Juglans regia] &gt;XP_018842831.1 PREDICTED: nephrocystin-3 isoform X1 [Juglans regia] &gt;XP_018842832.1 PREDICTED: nephrocystin-3 isoform X1 [Juglans regia] &gt;XP_018842833.1 PREDICTED: nephrocystin-3 isoform X1 [Juglans regia]	Q7Z494/1e-15/NPHP3_HUMAN Nephrocystin-3 OS=Homo sapiens OX=9606 GN=NPHP3 PE=1 SV=1	mpp:MICPUCDRAFT_68394/4e-07/TRX_2.1; thioredoxin; K17609 nucleoredoxin [EC:1.8.1.8]	At5g53080/0.0/[Z] KOG1840 Kinesin light chain	A0A2I4GG11/0.0/A0A2I4GG11_JUGRE nephrocystin-3 isoform X1 OS=Juglans regia OX=51240 GN=LOC109007566 PE=4 SV=1	PS50005/8.172/TPR repeat profile.	NA
TDM	FarmCPU	139	138	XP_018842839.1	Chr16	6755292	6761539	5917480	5917480	1|1	5917480	6.03162e-06	C|T	T	0.0530973	-0.0766425	1988986|10492207	XP_018842839.1	837812	XP_018842839.1/0/PREDICTED: uncharacterized protein LOC109007568 isoform X2 [Juglans regia]	Q6Q2C2/5e-10/HYES_PIG Bifunctional epoxide hydrolase 2 OS=Sus scrofa OX=9823 GN=EPHX2 PE=2 SV=1	dzi:111281598/3e-07/uncharacterized protein LOC111281598; K08726 soluble epoxide hydrolase / lipid-phosphate phosphatase [EC:3.3.2.10 3.1.3.76]	At5g53050/0.0/[I] KOG4178 Soluble epoxide hydrolase	A0A2I4GG12/0.0/A0A2I4GG12_JUGRE uncharacterized protein LOC109007568 isoform X2 OS=Juglans regia OX=51240 GN=LOC109007568 PE=4 SV=1	PTHR43329:SF1/9.2E-108/--	molecular_function:GO:0003824//catalytic activity;		Chr16	5917480	5917480	1|1	5917480	6.03162e-06	C|T	T	0.0530973	-0.0766425	1988986|10492207	XP_018842839.1	837812		6755292|6761539	XP_018842839.1/0/PREDICTED: uncharacterized protein LOC109007568 isoform X2 [Juglans regia]	Q6Q2C2/5e-10/HYES_PIG Bifunctional epoxide hydrolase 2 OS=Sus scrofa OX=9823 GN=EPHX2 PE=2 SV=1	dzi:111281598/3e-07/uncharacterized protein LOC111281598; K08726 soluble epoxide hydrolase / lipid-phosphate phosphatase [EC:3.3.2.10 3.1.3.76]	At5g53050/0.0/[I] KOG4178 Soluble epoxide hydrolase	A0A2I4GG12/0.0/A0A2I4GG12_JUGRE uncharacterized protein LOC109007568 isoform X2 OS=Juglans regia OX=51240 GN=LOC109007568 PE=4 SV=1	PTHR43329:SF1/9.2E-108/--	molecular_function:GO:0003824//catalytic activity;
TDM	FarmCPU	139	139	XP_035542073.1	Chr16	6822182	6824200	5917480	5917480	1|1	5917480	6.03162e-06	C|T	T	0.0530973	-0.0766425	1988986|10492207	XP_035542073.1	904702	XP_018842690.1/0/PREDICTED: receptor-like serine/threonine-protein kinase SD1-8 [Juglans regia]	Q9SXB8/9e-135/Y1133_ARATH G-type lectin S-receptor-like serine/threonine-protein kinase At1g11330 OS=Arabidopsis thaliana OX=3702 GN=At1g11330 PE=1 SV=3	jre:109006519/0.0/G-type lectin S-receptor-like serine/threonine-protein kinase At1g11330; K04733 interleukin-1 receptor-associated kinase 4 [EC:2.7.11.1]	At1g11330/1e-135/[T] LSE0015 A Receptor-like protein kinase, contains lectin domains	A0A2I4GFL8/0.0/A0A2I4GFL8_JUGRE receptor-like serine/threonine-protein kinase SD1-8 OS=Juglans regia OX=51240 GN=LOC109007473 PE=4 SV=1	G3DSA:1.10.510.10/2.4E-44/--	NA		Chr16	5917480	5917480	1|1	5917480	6.03162e-06	C|T	T	0.0530973	-0.0766425	1988986|10492207	XP_035542073.1	904702		6822182|6824200	XP_018842690.1/0/PREDICTED: receptor-like serine/threonine-protein kinase SD1-8 [Juglans regia]	Q9SXB8/9e-135/Y1133_ARATH G-type lectin S-receptor-like serine/threonine-protein kinase At1g11330 OS=Arabidopsis thaliana OX=3702 GN=At1g11330 PE=1 SV=3	jre:109006519/0.0/G-type lectin S-receptor-like serine/threonine-protein kinase At1g11330; K04733 interleukin-1 receptor-associated kinase 4 [EC:2.7.11.1]	At1g11330/1e-135/[T] LSE0015 A Receptor-like protein kinase, contains lectin domains	A0A2I4GFL8/0.0/A0A2I4GFL8_JUGRE receptor-like serine/threonine-protein kinase SD1-8 OS=Juglans regia OX=51240 GN=LOC109007473 PE=4 SV=1	G3DSA:1.10.510.10/2.4E-44/--	NA
