# Supplementary material for: Domestication and selection footprints in Persian walnuts (Juglans regia)
Source: PLoS Genet. 2022 Dec 7;18(12):e1010513. doi: 10.1371/journal.pgen.1010513 (PMC9728896; doi:10.1371/journal.pgen.1010513)
Supplement: S6 Table — (XLSX) [file pgen.1010513.s006.xlsx]

## Sheet: Table S6
Table S6 Primers used for quantitative real-time PCR.
Gene	Forward primer (5'-3')	Reverse primer (5'-3')
JrbHLH	CGGCACTTCTTCCACTGCTA	GCTGCTCTGTGACTGAGTGT
JrMYB6	GGTCTCTGATTGCTGGGAGG	AGACGACGTTGGCCTTGAAT
